# Supplementary material for: Trends and patterns of antibiotic consumption in China’s tertiary hospitals: Based on a 5 year surveillance with sales records, 2011-2015
Source: PLoS One. 2017 Dec 27;12(12):e0190314. doi: 10.1371/journal.pone.0190314 (PMC5744988; doi:10.1371/journal.pone.0190314)
Supplement: S4 Table — (XLSX) [file pone.0190314.s004.xlsx]

## Sheet: Sheet1
ATC-3（n=9）	ATC-4（n=31）	drug（n=173）
J01A	J01AA	Doxycycline
		Guamecycline
		Metacycline
		Minocycline
		Tetracycline
		Tigecycline
		Oxytetracycline
J01B	J01BA	Thiamphenicol
		Thiamphenicol Glycinate
		Chloramphenicol
J01C	J01CA	Azlocillin Sodium
		Amoxicillin
		Ampicillin
		Furbenicillin Sodium
		Sulbenicillin Sodium
		Mezlocillin Sodium
		Piperacillin Sodium
		Carbenicillin Sodium
	J01CE	Benzathine penicillin
		Nafcillin Sodium
		Procaine benzylpenicillin
		Penicillin G Potassium
		Penicillin G Sodium
		Penicillin V Potassium
	J01CF	Oxacillin Sodium
		Flucloxacillin Sodium
		Lenampicillin
		Cloxacillin Sodium
	J01CG	Sulbactam Sodium
	J01CR	Amoxicillin and Flucloxacillin
		Amoxiciliin and Clavulanate Potassiu
		Amoxicillin and Sulbactam
		Amoxicillin and Pivoxil Sulbactan
		Amoxicillin and Dicloxacillin
		Ampicillin and Probenecid
		Ampicillin Sodium and Cloxacillin sodium
		Ampicillin Sodium and Sulbactam Sodium
		Mezlocillin Sodium and Sulbactam Sodium
		Piperacillin Sodium and Sulbactam Sodium
		Piperacilin Sodium and Tazobactam Sodium
		Sultamicillin
		Ticarcillin and Clavulanate Potassiu
J01D	J01DA	Cefetamet Pivoxil
	J01DB	Cefalexin
		Cefalexin and Trimethoprin
		Cefradine
		Cefathiamidine
		Cefadroxil
		Cefadroxil and Trimethoprim
		Cefalotin Sodium
		Cetrezole Sodium
		Cefazedone Sodium
		Cefazollin Sodium
	J01DC	Compound Cefaclor
		Cefprozil
		Cefuroxime Sodium
		Cefuroxime Axetil
		Cefaclor
		Cefmetazole Sodium
		Cefamandole Sodium
		Cefminox Sodium
		Cefonicide Sodium
		Cefotiam
		Cefoxitin Sodium
	J01DD	Latamoxef Sodium
		Cefpodoxime Proxetil
		Ceftibuten
		Cefdinir
		Cefodizime Sodium
		Cefmenoxime
		Cefixime
		Cefoperazone Sodium
		Cefoperazone Sodium and Sulbactam Sodium
		Cefoperazone Sodium and Tazobactam Sodium
		Cefpiramide Sodium
		Ceftriaxone Sodium
		Ceftriaxone Sodium and Sulbactam Sodium
		Ceftriaxone Sodium and Tazobactam Sodium
		Cefotaxime Sodium
		Cefotaxime Sodium and Sulbactam Sodium
		Ceftazidime
		Ceftazidime and Tazobactam Sodium
		Cefteram Pivoxil
		Cefditoren Pivoxil
		Ceftizoxime Sodium
	J01DE	Flomoxef Sodium
		Cefepime
		Cefpirome
		Cefoselis
	J01DF	Aztreonam
	J01DH	Biapenem
		Ertapenem Sodium
		Meropenem
		Panipenem and Betamipron
		Imipenem and Cilastatin
	J01DI	Faropenem Sodium
J01E	J01EA	Trimethoprim
	J01EB	Sulfaii Lamidum Crtstallinum
		Sulfamethoxazole, Sulfadiazine and Trimethoprim
	J01EC	Sulfamethoxazole and Trimethoprim
		Sulfamethoxazole
		Sulfadiazine Sodium
	J01EE	Belladonna Sulfamethoxazole and Trimerhoprim
		Compound Sulfadiazine
J01F	J01FA	Azithromycin
		Dirithroomycin
		Erythromycin
		Erythromycin ethylsuccinate
		Erythromycin Cyclocarbonate
		Josamycin
		Clarithromycin
		Roxithromycin
		Roxithromycin And Ambroxol Hydrochloride
		Spiramycin
		Mekeumycin
		Midecamycin
		Erythromycin Estolate
		Spiramycin
		Acetylspiramycin
	J01FF	Clindamycin
		Clindamycin Palmitate Hydrochloride
		Lincomycin
	J01FG	Kitasamycin
		Acetylkitasamycin
J01G	J01GA	Streptomycin
	J01GB	Amikacin
		Amikacini Sulfatis
		Kanamycin
		Netilmicin
		Gentamicin
		Tobramycin
		Sisomicin
		Micronomicin
		Etimicin
		Isepamicin
J01M	J01MA	Antofloxacin
		Balofloxacin
		Fleroxacin
		Ciprofloxacin
		Gemifloxacin
		Catifloxacin
		Lomefloxacin
		Moxifloxacin
		Nadifloxacin
		Norfloxacin
		Pazufloxacin
		Pefoxacin
		Prulifloxacin
		Sparfloxacin
		Tosufloxacin
		Rufloxacin Hydrochloride
		Ofloxacin
		Enoxacin
		Levofloxacin
J01X	J01XA	Norvancomycin
		Teicoplanin
		Vancomycin
	J01XB	Colistin
	J01XC	Sodium Fusidate
	J01XD	Ornidazole
		Metronidazole
		Morinidazole
		Tinidazole
		Levornidazole
	J01XE	Nitrofurantoin
		Furazolidone
	J01XX	Daptomycin
		Spectinomycin
		Linezolid
		Fosfomycin
		Fosfomycin Calcium
		Fosfomycin Calcium and Trimethoprim
		Methenamine

## Sheet: Sheet2
Data
number of sample hospitals in each province during 2011-2015				number of total tertiary hospitals in each province duing 2011-2015
Province				Province	2011	2012	2013	2014	2015
Anhui	7			Anhui	35	36	37	53	54
Beijing	31			Beijing	50	50	62	68	77
Fujian	19			Fujian	40	52	53	52	56
Gansu	1			Gansu	30	34	35	35	37
Guangdong	52			Guangdong	90	105	117	128	141
Guangxi	2			Guangxi	49	50	53	55	59
Guizhou	7			Guizhou	24	38	40	44	42
Hebei	15			Hebei	43	55	56	58	67
Henan	17			Henan	55	85	82	85	82
Helongjiang	28			Helongjiang	70	77	77	82	87
Hubei	29			Hubei	60	60	68	83	98
Hunan	24			Hunan	45	49	53	62	61
Jilin	13			Jilin	28	39	42	42	44
Jiangsu	22			Jiangsu	86	102	108	123	128
Jiangxi	4			Jiangxi	45	48	49	49	52
Liaoning	26			Liaoning	85	101	109	114	114
Inner Mongolia	7			Inner Mongolia	33	38	47	52	58
Ningxia	1			Ningxia	4	4	5	7	7
Shandong	28			Shandong	76	77	96	104	116
Shanxi	13			Shanxi	47	49	49	50	51
Shaanxi	17			Shaanxi	44	47	46	47	49
Shanghai	25			Shanghai	36	37	44	44	47
Sichuan	16			Sichuan	67	83	96	123	127
Tianjin	22			Tianjin	34	35	38	39	41
Xinjiang	2			Xinjiang	17	18	20	22	27
Yunnan	5			Yunnan	40	41	47	48	53
Zhejiang	19			Zhejiang	81	101	114	121	128
Chongqing	16			Chongqing	18	22	22	23	28
Results
proportion of sample hospitals accounting for total tertiary hospitals in each province
Province	2011	2012	2013	2014	2015
Anhui	0.2	0.194444	0.189189	0.132075	0.12963
Beijing	0.62	0.62	0.5	0.455882	0.402597
Fujian	0.475	0.365385	0.358491	0.365385	0.339286
Gansu	0.0333333	0.0294118	0.0285714	0.0285714	0.027027
Guangdong	0.577778	0.495238	0.444444	0.40625	0.368794
Guangxi	0.0408163	0.04	0.0377358	0.0363636	0.0338983
Guizhou	0.291667	0.184211	0.175	0.159091	0.166667
Hebei	0.348837	0.272727	0.267857	0.258621	0.223881
Henan	0.309091	0.2	0.207317	0.2	0.207317
Helongjiang	0.4	0.363636	0.363636	0.341463	0.321839
Hubei	0.483333	0.483333	0.426471	0.349398	0.295918
Hunan	0.533333	0.489796	0.45283	0.387097	0.393443
Jilin	0.464286	0.333333	0.309524	0.309524	0.295455
Jiangsu	0.255814	0.215686	0.203704	0.178862	0.171875
Jiangxi	0.0888889	0.0833333	0.0816327	0.0816327	0.0769231
Liaoning	0.305882	0.257426	0.238532	0.22807	0.22807
Inner Mongolia	0.212121	0.184211	0.148936	0.134615	0.12069
Ningxia	0.25	0.25	0.2	0.142857	0.142857
Shandong	0.368421	0.363636	0.291667	0.269231	0.241379
Shanxi	0.276596	0.265306	0.265306	0.26	0.254902
Shaanxi	0.386364	0.361702	0.369565	0.361702	0.346939
Shanghai	0.694444	0.675676	0.568182	0.568182	0.531915
Sichuan	0.238806	0.192771	0.166667	0.130081	0.125984
Tianjin	0.647059	0.628571	0.578947	0.564103	0.536585
Xinjiang	0.117647	0.111111	0.1	0.0909091	0.0740741
Yunnan	0.125	0.121951	0.106383	0.104167	0.0943396
Zhejiang	0.234568	0.188119	0.166667	0.157025	0.148438
Chongqing	0.888889	0.727273	0.727273	0.695652	0.571429

## Sheet: Sheet3
Data
		census population of each province during 2011-2015								number of admission in total tertiary hospitals of each province during 2011-2015
		province	2011	2012	2013	2014	2015			province	2011	2012	2013	2014	2015
		Anhui	59680000	59880000	60300000	60830000	61440000			Anhui	6.8444e+06	7.77142e+06	8.69106e+06	8.94227e+06	1.02861e+07
		Beijing	20190000	20690000	21150000	21520000	21710000			Beijing	1.08404e+07	1.24592e+07	1.3863e+07	1.32363e+07	1.54244e+07
		Fujian	37200000	37480000	37740000	38060000	38390000			Fujian	7.95681e+06	9.09043e+06	9.87916e+06	9.44885e+06	1.05935e+07
		Gansu	25640000	25780000	25820000	25910000	26000000			Gansu	3.27742e+06	3.95316e+06	4.25047e+06	4.24461e+06	4.96033e+06
		Guangdong	105050000	105940000	106440000	107240000	108490000			Guangdong	3.14752e+07	3.41645e+07	3.65442e+07	3.46957e+07	3.9415e+07
		Guangxi	46450000	46820000	47190000	47540000	47960000			Guangxi	7.52455e+06	8.51997e+06	9.40472e+06	9.20026e+06	1.07428e+07
		Guizhou	34690000	34840000	35020000	35080000	35300000			Guizhou	3.20407e+06	3.72713e+06	4.36519e+06	4.47451e+06	5.38985e+06
		Hebei	72410000	72880000	73330000	73840000	74250000			Hebei	9.46927e+06	1.07851e+07	1.18769e+07	1.18282e+07	1.35638e+07
		Henan	93880000	94060000	94130000	94360000	94800000			Henan	1.30894e+07	1.52676e+07	1.67781e+07	1.7019e+07	1.90044e+07
		Helongjiang	38340000	38340000	38350000	38330000	38120000			Helongjiang	5.62035e+06	6.31114e+06	6.86888e+06	6.67271e+06	7.53978e+06
		Hubei	57580000	57790000	57990000	58160000	58520000			Hubei	9.8423e+06	1.12579e+07	2.79424e+06	1.23299e+07	1.45749e+07
		Hunan	65960000	66390000	66910000	67370000	67830000			Hunan	7.72678e+06	8.96856e+06	9.82637e+06	9.87512e+06	1.13609e+07
		Jilin	27490000	27500000	27510000	27520000	27530000			Jilin	4.34779e+06	4.87294e+06	5.25251e+06	5.15618e+06	5.68793e+06
		Jiangsu	78990000	79200000	79390000	79600000	79760000			Jiangsu	1.64502e+07	1.89027e+07	2.08673e+07	2.04176e+07	2.41852e+07
		Jiangxi	44880000	45040000	45220000	45420000	45660000			Jiangxi	5.44181e+06	6.05932e+06	6.46004e+06	6.42479e+06	7.28348e+06
		Liaoning	43830000	43890000	43900000	43910000	43820000			Liaoning	8.06248e+06	9.08609e+06	9.96318e+06	9.42103e+06	1.08122e+07
		Inner Mongolia	24820000	24900000	24980000	25050000	25110000			Inner Mongolia	3.61429e+06	4.09129e+06	4.55899e+06	4.47641e+06	5.16406e+06
		Ningxia	6390000	6470000	6540000	6620000	6680000			Ningxia	1.3496e+06	1.55997e+06	1.75542e+06	1.72162e+06	1.95675e+06
		Shandong	96370000	96850000	97330000	97890000	98470000			Shandong	1.52063e+07	1.73122e+07	1.89109e+07	1.86226e+07	2.14193e+07
		Shanxi	35930000	36110000	36300000	36480000	36640000			Shanxi	4.17815e+06	4.77349e+06	5.23064e+06	5.13432e+06	5.88317e+06
		Shaanxi	37430000	37530000	37640000	37750000	37930000			Shaanxi	5.87072e+06	6.80018e+06	7.46598e+06	7.26592e+06	8.58949e+06
		Shanghai	23470000	23800000	24150000	24260000	24150000			Shanghai	1.22232e+07	1.33203e+07	1.42494e+07	1.37245e+07	1.60815e+07
		Sichuan	80500000	80760000	81070000	81400000	82040000			Sichuan	1.20086e+07	1.39758e+07	1.53093e+07	1.52959e+07	1.78013e+07
		Tianjin	13550000	14130000	14720000	15170000	15470000			Tianjin	5.18544e+06	5.57864e+06	6.12088e+06	5.92714e+06	6.75615e+06
		Xinjiang	22090000	22330000	22640000	22980000	23600000			Xinjiang	4.3892e+06	5.05807e+06	5.54514e+06	5.4605e+06	6.27826e+06
		Yunnan	46310000	46590000	46870000	47140000	47420000			Yunnan	6.72794e+06	7.57779e+06	8.32093e+06	8.2571e+06	9.70039e+06
		Zhejiang	54630000	54770000	54980000	55080000	55390000			Zhejiang	1.85899e+07	2.23117e+07	2.43612e+07	2.34337e+07	2.71008e+07
		Chongqing	29190000	29450000	29700000	29910000	30170000			Chongqing	4.28315e+06	5.07121e+06	5.6359e+06	5.68843e+06	6.7576e+06
Results
	Coverage inhabitants in a given year in each province using census population data									Coverage inhabitants in a given year in China using inpatient volume
		2011	2012	2013	2014	2015					2011	2012	2013	2014	2015
	Anhui	4.12561e+06	4.32382e+06	4.43875e+06	3.28732e+06	3.38093e+06				Anhui	1.36888e+06	1.51111e+06	1.64425e+06	1.18105e+06	1.33338e+06
	Beijing	4.3267e+06	4.76368e+06	4.1146e+06	4.01418e+06	3.71032e+06				Beijing	6.72106e+06	7.7247e+06	6.93149e+06	6.03417e+06	6.20981e+06
	Fujian	6.10753e+06	5.08558e+06	5.26413e+06	5.69011e+06	5.52923e+06				Fujian	3.77949e+06	3.3215e+06	3.54158e+06	3.45246e+06	3.59424e+06
	Gansu	295410	281575	287035	302901	298299				Gansu	109247	116269	121442	121274	134063
	Guangdong	2.09791e+07	1.94834e+07	1.84064e+07	1.78259e+07	1.69846e+07				Guangdong	1.81857e+07	1.69196e+07	1.62419e+07	1.40951e+07	1.4536e+07
	Guangxi	655313	695476	692869	707340	690141				Guangxi	307125	340799	354895	334555	364164
	Guizhou	3.4972e+06	2.38332e+06	2.38452e+06	2.28353e+06	2.49749e+06				Guizhou	934520	686577	763908	711854	898308
	Hebei	8.73073e+06	7.38121e+06	7.64243e+06	7.8137e+06	7.05657e+06				Hebei	3.30323e+06	2.9414e+06	3.1813e+06	3.05903e+06	3.03667e+06
	Henan	1.00297e+07	6.98595e+06	7.59294e+06	7.72182e+06	8.34304e+06				Henan	4.04583e+06	3.05352e+06	3.47838e+06	3.40379e+06	3.93993e+06
	Helongjiang	5.3008e+06	5.17738e+06	5.426e+06	5.35531e+06	5.20802e+06				Helongjiang	2.24814e+06	2.29496e+06	2.49777e+06	2.27849e+06	2.4266e+06
	Hubei	9.61939e+06	1.03727e+07	9.62252e+06	8.31469e+06	7.35118e+06				Hubei	4.75711e+06	5.4413e+06	1.19166e+06	4.30805e+06	4.31298e+06
	Hunan	1.21593e+07	1.20756e+07	1.17889e+07	1.06706e+07	1.13288e+07				Hunan	4.12095e+06	4.39276e+06	4.44968e+06	3.82263e+06	4.46984e+06
	Jilin	4.41153e+06	3.4041e+06	3.31308e+06	3.48533e+06	3.45285e+06				Jilin	2.01862e+06	1.62431e+06	1.62578e+06	1.59596e+06	1.68053e+06
	Jiangsu	6.98434e+06	6.34363e+06	6.29233e+06	5.82549e+06	5.81941e+06				Jiangsu	4.20819e+06	4.07706e+06	4.25075e+06	3.65193e+06	4.15683e+06
	Jiangxi	1.37889e+06	1.39382e+06	1.43629e+06	1.51709e+06	1.49099e+06				Jiangxi	483717	504943	527350	524473	560267
	Liaoning	4.63399e+06	4.19573e+06	4.07435e+06	4.09764e+06	4.2425e+06				Liaoning	2.46617e+06	2.33899e+06	2.37654e+06	2.14866e+06	2.46595e+06
	Inner Mongolia	1.81976e+06	1.70335e+06	1.44757e+06	1.37976e+06	1.28646e+06				Inner Mongolia	766667	753658	678998	602593	623249
	Ningxia	552166	600668	508926	386956	405097				Ningxia	337400	389991	351084	245946	279535
	Shandong	1.2272e+07	1.30785e+07	1.10454e+07	1.07836e+07	1.00899e+07				Shandong	5.60233e+06	6.29535e+06	5.51567e+06	5.01378e+06	5.17017e+06
	Shanxi	3.43504e+06	3.55767e+06	3.74715e+06	3.88088e+06	3.96469e+06				Shanxi	1.15566e+06	1.26644e+06	1.38772e+06	1.33492e+06	1.49963e+06
	Shaanxi	4.99856e+06	5.04104e+06	5.41237e+06	5.58688e+06	5.5862e+06				Shaanxi	2.26823e+06	2.45964e+06	2.75917e+06	2.6281e+06	2.98003e+06
	Shanghai	5.63352e+06	5.97181e+06	5.33889e+06	5.64001e+06	5.45306e+06				Shanghai	8.48833e+06	9.00022e+06	8.09628e+06	7.79802e+06	8.55402e+06
	Sichuan	6.64462e+06	5.78134e+06	5.25721e+06	4.33252e+06	4.38756e+06				Sichuan	2.86774e+06	2.69414e+06	2.55154e+06	1.98971e+06	2.24269e+06
	Tianjin	3.03048e+06	3.29828e+06	3.31584e+06	3.50143e+06	3.52379e+06				Tianjin	3.35528e+06	3.50657e+06	3.54367e+06	3.34352e+06	3.62525e+06
	Xinjiang	898268	921375	880893	854789	742094				Xinjiang	516377	562008	554514	496409	465056
	Yunnan	2.00085e+06	2.10994e+06	1.94005e+06	2.00919e+06	1.89905e+06				Yunnan	840992	924121	885206	860114	915131
	Zhejiang	4.42924e+06	3.82618e+06	3.56533e+06	3.53886e+06	3.49024e+06				Zhejiang	4.3606e+06	4.19725e+06	4.06021e+06	3.67967e+06	4.02277e+06
	Chongqing	8.96831e+06	7.95377e+06	8.40428e+06	8.51354e+06	7.31843e+06				Chongqing	3.80724e+06	3.68815e+06	4.09883e+06	3.95717e+06	3.86148e+06
	Total	1.57918e+08	1.48191e+08	1.43641e+08	1.39321e+08	1.35531e+08				Total	9.34248e+07	9.30273e+07	8.76616e+07	8.26735e+07	8.83586e+07

## Sheet: Sheet4
Data
	number of DDDs in sample hospitals during 2011-2015
	2011												2012												2013												2014												2015
	1	2	3	4	5	6	7	8	9	10	11	12	1	2	3	4	5	6	7	8	9	10	11	12	1	2	3	4	5	6	7	8	9	10	11	12	1	2	3	4	5	6	7	8	9	10	11	12	1
J01A	808432	616620	802755	736726	1038556	723845	1.16722e+06	1.16553e+06	1.33381e+06	743772	1.09174e+06	1170854	873786	696655	863608	1.05649e+06	894160	1.20304e+06	1.14409e+06	1.30857e+06	1.03013e+06	644682	911050	707415	858099	699257	827010	960927	900810	862932	975763	1176188	1.05195e+06	925296	1.06705e+06	1.02136e+06	1.17134e+06	684062	817128	1206897	1.07164e+06	890290	1.32349e+06	1.07468e+06	1.17935e+06	1.261e+06	982108	1.12662e+06	1.01233e+06
J01B	82178	45122.2	86423.6	92561.7	73520.3	74293.5	89666.3	63400	63323.2	46540.9	45774.2	57412.5	42901.4	46545.2	60223.8	52443.8	52821.2	39645.2	48033.4	33911.1	33432.7	20181.2	31866.1	26552.5	27111	17068.7	39540.2	31116.8	32530.8	26064.3	29117.3	35555.5	30677.5	29485.7	24709.3	25804.7	31974.2	15953.2	30566.5	32579.3	30117.7	26430	37895.2	26839.5	29302.9	17725.6	21412.2	16211.7	12657
J01C	1.31714e+07	6.68719e+06	8.59418e+06	1.11757e+07	8.23401e+06	8.28247e+06	8.55711e+06	9.75817e+06	1.04616e+07	8.3227e+06	9.14191e+06	1.11833e+07	1.1769e+07	1.02416e+07	1.11359e+07	9.93473e+06	9.25561e+06	9.35657e+06	1.04687e+07	1.02699e+07	1.08165e+07	7.50763e+06	9.63517e+06	1.06958e+07	1.28497e+07	7.57939e+06	1.00265e+07	1.07093e+07	9.34292e+06	8.23963e+06	9.69368e+06	9.1698e+06	1.14448e+07	7.99584e+06	9.66423e+06	1.05274e+07	1.56622e+07	6.09539e+06	9.73063e+06	1.08399e+07	1.00096e+07	1.01122e+07	1.10588e+07	1.03271e+07	1.30332e+07	9.29631e+06	1.0532e+07	1.14524e+07	1.33892e+07
J01D	1.65893e+07	9.12136e+06	1.31898e+07	1.53181e+07	1.29456e+07	1.19309e+07	1.17436e+07	1.20755e+07	1.23551e+07	9.86763e+06	1.17314e+07	1.22537e+07	1.23838e+07	1.0685e+07	1.42872e+07	1.27652e+07	1.20777e+07	1.14053e+07	1.16366e+07	1.18502e+07	1.19787e+07	9.3305e+06	1.0747e+07	1.1609e+07	1.3499e+07	8.75168e+06	1.09566e+07	1.27135e+07	1.14997e+07	1.07407e+07	1.19945e+07	1.15906e+07	1.26398e+07	1.01584e+07	1.16955e+07	1.32197e+07	1.69118e+07	8.05851e+06	1.1511e+07	1.34789e+07	1.20538e+07	1.17464e+07	1.25759e+07	1.15637e+07	1.33888e+07	1.07547e+07	1.16444e+07	1.40611e+07	1.3899e+07
J01E	125244	66476.7	78755	99671.7	81306.9	72009	118302	102178	110567	73303.8	74456.9	81871.7	97478.3	202701	93690.6	71846.9	93582.5	91869.3	133766	141189	109025	73802.2	72631.1	103308	139499	73837.7	84013.8	80459.3	83370.3	97128.9	96608.6	100746	109041	85404.3	111779	112868	144692	77301.4	82932.1	82202	130633	93026.8	101275	123234	148334	94610.9	92589.6	122398	131471
J01F	7.90544e+06	4.53812e+06	6.12744e+06	6.92673e+06	6.07294e+06	5.41733e+06	5.25299e+06	5.54808e+06	5.89436e+06	4.83682e+06	5.93742e+06	6.42453e+06	5.88524e+06	5.26144e+06	7.2059e+06	6.17916e+06	5.67885e+06	5.26902e+06	5.35313e+06	5.74072e+06	5.84869e+06	4.87299e+06	5.6341e+06	6.1933e+06	7.03545e+06	4.37776e+06	5.40182e+06	6.10401e+06	5.50309e+06	4.83774e+06	5.63034e+06	5.37563e+06	5.95389e+06	4.90386e+06	5.83371e+06	6.53908e+06	8.38399e+06	3.78241e+06	5.4732e+06	6.28769e+06	5.70357e+06	5.14997e+06	5.91732e+06	5.58556e+06	6.25566e+06	5.25794e+06	5.78445e+06	7.06011e+06	6.9498e+06
J01G	1.07134e+06	540794	737491	909021	796031	726135	749353	781258	744683	520335	651106	695784	608425	497789	677336	664641	619549	605729	642735	725395	680134	471831	570186	589385	713618	377179	566406	575849	626924	534515	612557	631051	668780	507248	546738	635375	771192	330405	495400	615545	604473	597161	668010	651935	719063	488960	563973	686197	658710
J01M	5.76345e+06	3.39876e+06	5.05187e+06	5.07421e+06	4.40754e+06	4.2719e+06	3.95663e+06	3.96532e+06	4.11259e+06	2.91903e+06	3.45274e+06	3.65733e+06	3.51344e+06	3.43596e+06	4.40646e+06	3.96383e+06	3.79829e+06	3.52031e+06	3.6805e+06	3.85457e+06	4.11347e+06	2.86098e+06	3.43652e+06	3.60732e+06	4.20006e+06	2.79764e+06	3.69496e+06	3.96449e+06	3.67517e+06	3.50275e+06	3.79296e+06	3.83111e+06	4.35394e+06	3.16937e+06	3.56556e+06	4.18825e+06	5.2453e+06	2.82928e+06	3.80462e+06	4.18615e+06	3.83764e+06	3.66274e+06	4.26474e+06	3.90659e+06	4.45697e+06	3529658	3.65299e+06	4.47266e+06	4.78705e+06
J01X	4.85606e+06	2.52835e+06	3.41514e+06	4.25221e+06	3.79756e+06	3.79241e+06	3.99413e+06	4.05625e+06	4.13735e+06	3.02578e+06	3.38193e+06	4.00025e+06	3.88748e+06	3.21073e+06	4.05208e+06	4.16955e+06	4.11652e+06	3.98932e+06	4.56228e+06	4.24128e+06	3.98346e+06	2.88792e+06	3.58104e+06	4.08361e+06	4.77125e+06	3.02476e+06	3.64048e+06	4.28905e+06	3.90158e+06	3.95002e+06	4.94675e+06	4.5698e+06	4.68051e+06	3.43566e+06	3.85814e+06	4.43548e+06	5.72597e+06	2.83497e+06	3.5603e+06	4.40184e+06	4.32978e+06	4.10444e+06	5.00587e+06	4.42759e+06	4.84011e+06	3.5609e+06	3.74748e+06	4.69617e+06	4.98876e+06
总计	5.03728e+07	2.75428e+07	3.80839e+07	4.45849e+07	3.74471e+07	3.52913e+07	3.5629e+07	3.75157e+07	3.92133e+07	3.03559e+07	3.55085e+07	3.95251e+07	3.90616e+07	3.42784e+07	4.27824e+07	3.88578e+07	3.6587e+07	3.54808e+07	3.76698e+07	3.81657e+07	3.85935e+07	2.86705e+07	3.46196e+07	3.76157e+07	4.40938e+07	2.76986e+07	3.52373e+07	3.94287e+07	3.55661e+07	3.27915e+07	3.77723e+07	3.64805e+07	4.09334e+07	3.12105e+07	3.63675e+07	4.07053e+07	5.40484e+07	2.47083e+07	3.55058e+07	4.11317e+07	3.77713e+07	3.63827e+07	4.09533e+07	3.76873e+07	4.40508e+07	3.42618e+07	3.70213e+07	4.36939e+07	4.5829e+07
Result
	monthly DID in sample hospitals during 2011-2015
	2011												2012												2013												2014												2015
	1	2	3	4	5	6	7	8	9	10	11	12	1	2	3	4	5	6	7	8	9	10	11	12	1	2	3	4	5	6	7	8	9	10	11	12	1	2	3	4	5	6	7	8	9	10	11	12	1
J01A	0.170644	0.139453	0.169445	0.155508	0.219218	0.152789	0.246376	0.24602	0.281541	0.156995	0.230443	0.247143	0.196545	0.167895	0.194256	0.237643	0.201128	0.270605	0.257345	0.294343	0.231712	0.145012	0.204927	0.159123	0.19913	0.17386	0.191916	0.222993	0.209042	0.200252	0.226436	0.272946	0.244116	0.214724	0.247619	0.237017	0.280248	0.175356	0.195502	0.288756	0.256396	0.213006	0.316652	0.257123	0.282165	0.301701	0.234974	0.26955	0.248978
J01B	0.0173461	0.0102047	0.0182423	0.0195379	0.0155186	0.0156818	0.0189267	0.0133824	0.0133662	0.00982384	0.00966199	0.0121186	0.00965004	0.0112175	0.0135465	0.0117965	0.0118813	0.0089176	0.0108044	0.0076278	0.00752018	0.00453946	0.00716781	0.00597259	0.00629138	0.00424388	0.00917569	0.00722097	0.00754911	0.00604849	0.00675697	0.00825101	0.00711902	0.00684244	0.00573405	0.00598823	0.00764998	0.00408951	0.00731319	0.00779477	0.0072058	0.00632351	0.00906661	0.00642148	0.00701087	0.00424093	0.00512297	0.00387872	0.00311294
J01C	2.78021	1.51235	1.81406	2.35896	1.73803	1.74826	1.80623	2.05975	2.20823	1.75675	1.92967	2.36057	2.64727	2.46824	2.50487	2.23467	2.08191	2.10462	2.35477	2.31006	2.43301	1.68873	2.16729	2.40587	2.98189	1.88451	2.32675	2.48521	2.16812	1.91209	2.24952	2.12794	2.65587	1.85551	2.24268	2.44299	3.74725	1.56252	2.3281	2.59349	2.39485	2.4194	2.64586	2.47082	3.11827	2.22419	2.51982	2.74004	3.29301
J01D	3.50166	2.06286	2.7841	3.23335	2.73256	2.51837	2.47883	2.54889	2.6079	2.08286	2.47627	2.5865	2.78556	2.57512	3.2137	2.87133	2.71669	2.56545	2.61748	2.66552	2.69443	2.09876	2.41739	2.61126	3.13258	2.17598	2.54259	2.9503	2.66862	2.49249	2.78345	2.68972	2.9332	2.35735	2.71407	3.06776	4.04623	2.06575	2.75407	3.2249	2.88393	2.81039	3.00885	2.76668	3.20334	2.57312	2.78598	3.36419	3.41842
J01E	0.0264366	0.0150342	0.0166236	0.0210387	0.0171622	0.0151996	0.0249711	0.0215678	0.0233385	0.0154729	0.0157163	0.0172814	0.0219263	0.0488514	0.0210743	0.0161609	0.02105	0.0206647	0.0300887	0.0317583	0.0245236	0.0166007	0.0163373	0.0232377	0.0323722	0.0183587	0.0194962	0.0186714	0.0193469	0.0225397	0.022419	0.0233791	0.0253041	0.0198189	0.0259395	0.0261922	0.0346182	0.0198158	0.0198419	0.0196672	0.0312545	0.0222571	0.0242306	0.0294843	0.0354897	0.0226361	0.0221525	0.0292844	0.0323349
J01F	1.66868	1.02633	1.29338	1.46209	1.28187	1.14349	1.1088	1.17109	1.24418	1.02095	1.25327	1.35609	1.3238	1.26802	1.62086	1.38991	1.27737	1.18519	1.20411	1.29129	1.31558	1.09611	1.26731	1.39309	1.63265	1.08847	1.25355	1.4165	1.27705	1.12265	1.30658	1.24747	1.38166	1.13799	1.35377	1.51746	2.00591	0.9696	1.30949	1.50436	1.36461	1.23216	1.41575	1.33637	1.4967	1.25799	1.38396	1.68917	1.70928
J01G	0.226138	0.122304	0.155669	0.191876	0.168026	0.153272	0.158173	0.164908	0.157187	0.109832	0.137435	0.146866	0.136856	0.119968	0.152357	0.149501	0.139358	0.13625	0.144574	0.163167	0.152986	0.106131	0.128255	0.132573	0.165602	0.0937802	0.13144	0.133631	0.145484	0.12404	0.14215	0.146442	0.155197	0.117712	0.126876	0.147445	0.184511	0.0846975	0.118527	0.147272	0.144623	0.142874	0.159825	0.155979	0.172039	0.116986	0.134933	0.164176	0.162007
J01M	1.21655	0.768653	1.06635	1.07106	0.930342	0.901711	0.835164	0.836999	0.868084	0.616147	0.728803	0.771987	0.790295	0.828073	0.991167	0.891606	0.854369	0.791842	0.827875	0.867028	0.925265	0.643535	0.772994	0.811413	0.974665	0.695594	0.857453	0.920001	0.85286	0.812849	0.880193	0.889047	1.01037	0.735483	0.827425	0.971926	1.25496	0.72527	0.910274	1.00156	0.918173	0.876328	1.02036	0.934671	1.06635	0.844488	0.873995	1.07011	1.17736
J01X	1.02502	0.571804	0.720867	0.897555	0.801589	0.800501	0.843079	0.856191	0.87331	0.63868	0.713857	0.844372	0.874432	0.773794	0.911456	0.937878	0.92595	0.897338	1.02622	0.954014	0.896021	0.649594	0.805502	0.918548	1.10722	0.752063	0.844811	0.995317	0.9054	0.916641	1.14794	1.06047	1.08616	0.797278	0.895319	1.0293	1.36997	0.726731	0.85182	1.05316	1.03592	0.982009	1.19768	1.05932	1.15802	0.851962	0.896604	1.12358	1.22697
总计	10.6327	6.22899	8.03873	9.41097	7.90432	7.44928	7.52055	7.91879	8.27714	6.40751	7.49512	8.34293	8.78633	8.26117	9.62328	8.7405	8.22971	7.98088	8.47326	8.58481	8.68104	6.44901	7.78717	8.46109	10.2324	6.88686	8.17718	9.14983	8.25347	7.6096	8.76544	8.46566	9.499	7.24271	8.43944	9.44607	12.9314	6.33383	8.49494	9.84096	9.03696	8.70474	9.79827	9.01687	10.5394	8.19732	8.85754	10.454	11.2715
[truncated: 17 more columns]

## Sheet: Sheet5
Data
	number of DDDs in sample hospitals during 2011-2015 (ATC-4)
	2011												2012												2013												2014												2015
	1	2	3	4	5	6	7	8	9	10	11	12	1	2	3	4	5	6	7	8	9	10	11	12	1	2	3	4	5	6	7	8	9	10	11	12	1	2	3	4	5	6	7	8	9	10	11	12	1
J01AA	808432	616620	802755	736726	1038556	723845	1.16722e+06	1.16553e+06	1.33381e+06	743772	1.09174e+06	1170854	873786	696655	863608	1.05649e+06	894160	1.20304e+06	1.14409e+06	1.30857e+06	1.03013e+06	644682	911050	707415	858099	699257	827010	960927	900810	862932	975763	1176188	1.05195e+06	925296	1.06705e+06	1.02136e+06	1.17134e+06	684062	817128	1206897	1.07164e+06	890290	1.32349e+06	1.07468e+06	1.17935e+06	1.261e+06	982108	1.12662e+06	1.01233e+06
J01BA	82178	45122.2	86423.6	92561.7	73520.3	74293.5	89666.3	63400	63323.2	46540.9	45774.2	57412.5	42901.4	46545.2	60223.8	52443.8	52821.2	39645.2	48033.4	33911.1	33432.7	20181.2	31866.1	26552.5	27111	17068.7	39540.2	31116.8	32530.8	26064.3	29117.3	35555.5	30677.5	29485.7	24709.3	25804.7	31974.2	15953.2	30566.5	32579.3	30117.7	26430	37895.2	26839.5	29302.9	17725.6	21412.2	16211.7	12657
J01CA	2.29364e+06	1.15749e+06	1.54812e+06	1.67163e+06	1.4445e+06	1.28368e+06	1.26548e+06	1.37334e+06	1.58501e+06	1.26578e+06	1.48398e+06	1.81283e+06	1.80929e+06	1.32862e+06	1.72188e+06	1.38653e+06	1.31371e+06	1.26287e+06	1.3111e+06	1.33659e+06	1.55675e+06	1.1116e+06	1.45272e+06	1.69362e+06	1.87771e+06	995339	1.2851e+06	1.42889e+06	1.32215e+06	1.2144e+06	1.36094e+06	1.42037e+06	1.68673e+06	1.28466e+06	1.54943e+06	1.8402e+06	2.3117e+06	960667	1.35245e+06	1.61586e+06	1.36201e+06	1.39527e+06	1.59646e+06	1.53388e+06	1.73114e+06	1.34939e+06	1.62853e+06	2.00266e+06	1.98481e+06
J01CE	1.58129e+06	696283	1.33065e+06	1.36389e+06	1.48262e+06	1.40851e+06	1.7926e+06	1.57615e+06	1.62907e+06	1.19673e+06	1.55839e+06	1.41936e+06	1.48539e+06	769190	1.44746e+06	1.14688e+06	1.35239e+06	1.46629e+06	1.70173e+06	1.83139e+06	1.62633e+06	1.39394e+06	1.25497e+06	1.3378e+06	1.83869e+06	789845	1.29449e+06	1.49225e+06	1.69165e+06	1.17381e+06	1.80808e+06	1.58534e+06	1.94037e+06	1.68706e+06	1.38737e+06	1.91289e+06	1.96423e+06	800371	1.12743e+06	1.55092e+06	1.63991e+06	1.77992e+06	1.82894e+06	1.85088e+06	2.02867e+06	2.11892e+06	1.42213e+06	1.36026e+06	1.31206e+06
J01CF	127554	61136.1	90434.9	115793	110955	111405	111026	103144	86224.2	62983.8	97154.1	106694	111516	96705	129819	93347.8	92548.6	82766.2	106849	92849.5	110838	65135.5	98909.5	108228	104428	61568	81665.5	86507.7	90730.5	90459.5	103241	108660	103721	77048.2	78065.4	95862.6	123790	48937.4	70413.9	93614	75384	89126.2	94903.2	88171.8	91994.1	91858.2	89887.8	99295.8	99702.5
J01CG	5972.5	2862.5	7289.5	6653	8070	5199	8319.5	5678.5	6732.5	3907.5	477	1478	2085	1718.25	1797.5	1858.5	2270	1469.5	1300	799	1352.5	804	338.5	582	1069	717	1274.5	682	1125	287.5	463	506	927	673	900.5	590	1268.5	780	536	50	54.5	100	215	1425.5	829.5	860	708	705	1283
J01CR	9.16292e+06	4.76941e+06	5.61769e+06	8.01771e+06	5.18787e+06	5.47368e+06	5.37969e+06	6.69986e+06	7.15456e+06	5.79331e+06	6.00191e+06	7.84297e+06	8.36073e+06	8.04532e+06	7.83499e+06	7.30612e+06	6.49469e+06	6.54317e+06	7.34768e+06	7.00826e+06	7.52123e+06	4.93615e+06	6.82822e+06	7.55559e+06	9.02777e+06	5.73192e+06	7.36396e+06	7.701e+06	6.23727e+06	5.76067e+06	6.42096e+06	6.05492e+06	7.71301e+06	4.94639e+06	6.64847e+06	6.67784e+06	1.12612e+07	4.28464e+06	7.17979e+06	7.57942e+06	6.93224e+06	6.84779e+06	7.53825e+06	6.85278e+06	9.18061e+06	5.73529e+06	7.39071e+06	7.98947e+06	9.99129e+06
J01DA	406203	197235	329457	364176	364026	296373	238974	192321	159280	128938	135761	136324	144696	87097.8	142485	162074	133006	118313	119297	87426.6	62587.8	55995.9	70693.1	66194.6	68742.2	52633	50672.3	81787.8	74543.5	64850.4	66563.3	59391.9	68868.6	56239.3	58568.5	60897.5	85650.3	48490.5	61730.6	65496.2	67283.7	59745.3	71240.2	48253.6	61443.6	69033.7	45698.4	66227.2	62070.4
J01DB	2.05845e+06	1.10434e+06	1.53317e+06	1.81544e+06	1.52703e+06	1.46963e+06	1.49232e+06	1.49822e+06	1.52686e+06	1.26112e+06	1.38187e+06	1.4658e+06	1.44609e+06	1.20076e+06	1.60405e+06	1.46126e+06	1.39294e+06	1.32227e+06	1.43498e+06	1.47286e+06	1.55126e+06	1.18303e+06	1.38439e+06	1.51225e+06	1.64325e+06	1.06277e+06	1.30151e+06	1.50849e+06	1.32561e+06	1.24211e+06	1.36814e+06	1.32644e+06	1.46725e+06	1.08842e+06	1.31758e+06	1.44112e+06	1.81084e+06	827250	1.19682e+06	1.38488e+06	1.24314e+06	1.24707e+06	1.34943e+06	1.26277e+06	1.45189e+06	1.0994e+06	1.25311e+06	1.43386e+06	1.34701e+06
J01DC	7.0406e+06	3.83467e+06	5.36948e+06	6.1859e+06	5.13166e+06	4.83486e+06	4.90311e+06	5.24615e+06	5.46134e+06	4.39478e+06	5.42455e+06	5.70125e+06	5.73493e+06	4.84068e+06	6.657e+06	5.84788e+06	5.50475e+06	5.17558e+06	5.19689e+06	5.42185e+06	5.38284e+06	4.33078e+06	4.92099e+06	5.33197e+06	6.21254e+06	3.94566e+06	4.99679e+06	5.8623e+06	5.23477e+06	4.85275e+06	5.51595e+06	5.36346e+06	5.81128e+06	4.76357e+06	5.43783e+06	6.34925e+06	8.1088e+06	3.79374e+06	5.33582e+06	6.30093e+06	5.65848e+06	5.48844e+06	5.75678e+06	5.32022e+06	6.07321e+06	4.95974e+06	5.31786e+06	6.49857e+06	6.494e+06
J01DD	6.03266e+06	3.37747e+06	5.09344e+06	5.90219e+06	5.06975e+06	4.55961e+06	4.36926e+06	4.3499e+06	4.34858e+06	3.45598e+06	4.07633e+06	4.2243e+06	4.27206e+06	3.83234e+06	5.01499e+06	4.472e+06	4.26949e+06	4.03807e+06	4.13954e+06	4.16769e+06	4.25135e+06	3.24633e+06	3.80171e+06	4.06483e+06	4.84976e+06	3.16655e+06	3.9721e+06	4.56282e+06	4.22896e+06	3.94652e+06	4.38229e+06	4.16935e+06	4.53009e+06	3.70384e+06	4.25954e+06	4.6444e+06	5.92923e+06	2.83797e+06	4.20273e+06	4.9203e+06	4.36996e+06	4.23464e+06	4.63493e+06	4.19411e+06	4.91176e+06	3.95845e+06	4.3101e+06	5.19094e+06	5.07906e+06
J01DE	394812	213819	302455	370187	283273	215251	198909	198093	231148	155106	179397	173076	186737	177732	200534	178190	160634	161962	152872	136948	161287	127125	128083	151922	163072	123098	142065	156743	134165	137095	141664	151780	152571	117240	141043	153100	220071	108730	156222	177236	157118	134565	139589	133104	155935	133245	132472	160572	177648
J01DF	251267	136952	223458	267633	239700	246728	239723	267090	277229	210405	243222	246909	247674	220835	288961	281612	266343	246124	247624	214669	165522	102270	109329	108075	123630	83882.3	116765	125086	114792	101745	110724	110301	116462	83230.5	92213.8	97424.9	134976	63348.5	94921.6	109561	100854	91866.5	97898.5	93891.1	118963	85309.8	94918.6	115046	105148
J01DH	368847	233383	294798	362012	289407	284758	273362	290622	334156	244254	267025	300492	340990	312802	361178	337603	333858	326854	327137	334209	387599	270399	312117	351569	411530	307720	353239	392208	364127	374894	385140	386888	461812	322641	367258	446985	590826	360355	428280	485933	428111	463090	490820	474731	576631	416541	456191	556220	590536
J01DI	36463.4	23492	43560	50600.6	40764.9	23692.6	27951.7	33083.4	16470.9	17046.3	23272.6	5539.43	10644.6	12781.1	18009.1	24536	16646.9	16116.6	18267.4	14523.4	16244.6	14569.1	19724	22155.8	26486.3	9371.43	23488	24083.6	22714.5	20763.4	24064.4	23008	31489.7	23175.4	21516.6	26502.9	31399.7	18624	34498.3	34571.8	28854.9	27021.7	35214.3	36634.3	38960	33008	34021.7	39668.6	43558.9
J01EA	1237	8530	1065.5	9556	1212.5	1125	15197.5	-339.25	583.25	487.5	406	500	400	692.5	8250	250	500	7475	504.75	250		7500	102.5	39		243.75	7462.5			750		-45	7500			113				5000		5000				5000		7500
J01EB	4389	2709	1989	3613	2541	1768	1800	3522	4350	1761	3559	1437	3042	1913	2130	1656	696	1512	615	1390	1974	3360	1950	2850	3288	2280	2510	1240	4620	2400	1240	1800	360	920	5840	1850	2544	840	2880	720	1680	5920	1080	360	3360	3890	960	1200	1440
J01EC	119226	55221.1	75328.5	86446	76807.4	68964.3	100990	98470.6	105421	70715.3	70494.9	79504.7	93808.8	200116	82935.6	69940.9	92179	82527.3	132396	139346	106901	62942.2	70328.6	100419	135961	71313.9	74041.3	79219.3	78750.3	93978.9	95368.6	98990.7	101181	84484.3	105939	110905	142148	76461.4	80052.1	76482	128953	82106.8	100195	122874	144974	85720.9	91629.6	113698	129969
J01EE	392.333	16.667	372	56.667	746	151.667	314.167	525	212.5	340	-3	430	227.5	-20	375		207.5	355	250	202.5	150		250		250																								62.5
J01FA	7.48799e+06	4.29042e+06	5.78675e+06	6.5689e+06	5.76918e+06	5.10928e+06	4.96016e+06	5.25787e+06	5.5746e+06	4.57689e+06	5.65271e+06	6.11956e+06	5.59107e+06	5.01547e+06	6.83735e+06	5.84438e+06	5.33785e+06	4.9663e+06	5.05832e+06	5.43966e+06	5.52058e+06	4.6232e+06	5.34989e+06	5.9007e+06	6.67165e+06	4.16614e+06	5.10788e+06	5.76654e+06	5.20577e+06	4.55925e+06	5.32848e+06	5.08414e+06	5.64136e+06	4.66988e+06	5.57441e+06	6.2428e+06	8.01935e+06	3.61064e+06	5.20838e+06	5.98476e+06	5.4017e+06	4.89401e+06	5.61739e+06	5.31273e+06	5.96249e+06	5.00253e+06	5.51582e+06	6.76003e+06	6.65029e+06
J01FF	380046	228962	310229	321984	271341	281530	266015	274979	303922	246767	272269	287698	280117	232289	346045	321469	320883	289520	282789	286583	308710	240793	270783	277780	342753	201745	277025	319046	283852	263584	283028	273416	291171	217413	242161	275126	337984	157097	247962	287009	284257	242884	282853	258813	278906	244873	251223	282233	278746
J01FG	37402	18735	30463	35843.6	32416.7	26522	26812	15232	15837.5	13159.9	12437.4	17272.5	14049.5	13681.4	22500	13310.5	20122.2	13207.4	12019.2	14485.5	19398.5	9006.1	13423	14816.5	21051.8	9875.5	16917.5	18414.5	13465.5	14910.6	18837.8	18075.8	21358.1	16570.5	17145.5	21154.1	26657	14671	16866	15914	17615.5	13081.5	17074.5	14017.8	14262	10534	17405.5	17847.8	20764.5
J01GA	52860	40400	44222	53835	42679	46310	42732	57844	36903	22110	32936	53208	41063	31340	43141	40000	25919	33168	41800	71290	38063	24267	36422	33762	36552	24084	48532	29595	46506	43770	32739	32249	43224	39369	45473	35053	32657	13779	30920	36540	44277	42901	51452	48189	30742	15387	25487	25593	35586
J01GB	1.01848e+06	500394	693269	855186	753352	679825	706621	723414	707780	498225	618170	642576	567362	466449	634195	624641	593630	572561	600935	654105	642071	447564	533764	555623	677066	353095	517874	546254	580418	490745	579818	598802	625556	467879	501265	600322	738535	316626	464480	579005	560196	554260	616558	603746	688321	473573	538486	660604	623124
J01MA	5.76345e+06	3.39876e+06	5.05187e+06	5.07421e+06	4.40754e+06	4.2719e+06	3.95663e+06	3.96532e+06	4.11259e+06	2.91903e+06	3.45274e+06	3.65733e+06	3.51344e+06	3.43596e+06	4.40646e+06	3.96383e+06	3.79829e+06	3.52031e+06	3.6805e+06	3.85457e+06	4.11347e+06	2.86098e+06	3.43652e+06	3.60732e+06	4.20006e+06	2.79764e+06	3.69496e+06	3.96449e+06	3.67517e+06	3.50275e+06	3.79296e+06	3.83111e+06	4.35394e+06	3.16937e+06	3.56556e+06	4.18825e+06	5.2453e+06	2.82928e+06	3.80462e+06	4.18615e+06	3.83764e+06	3.66274e+06	4.26474e+06	3.90659e+06	4.45697e+06	3529658	3.65299e+06	4.47266e+06	4.78705e+06
J01XA	132180	90030.3	116274	130223	114328	106138	104525	112640	120476	84884.1	98755.9	108181	113737	96312.8	129241	115500	110970	113964	111351	114310	126284	77297.4	94331.3	109943	127477	87429.8	114073	117955	116303	121054	119484	117073	143521	109919	122314	140255	184215	109393	133777	149146	135878	137922	149559	141806	174750	123122	128925	158842	155882
J01XB	3630	80	100		97	1342		5417	5850	2573	-78	20	2900	-1	3004		5230	-1	5324	1939			30				36		508									1040	520	520	2080	1040	2230	3600	3120	2129	2130	1040	150
J01XC	84504	53749.3	76247.3	88784.2	81710.1	79057.6	78714.1	83616.2	82863.8	60774.3	74635.4	68480	60696.3	62762.2	76754.1	78809.4	84157	82985.7	82288.3	92721.7	96288.9	68643.5	68951.3	72500.3	82521.2	60048.5	74521.5	82831.3	84692.2	88694.9	104915	103768	118573	77836.9	100487	108601	105207	56403.2	93367	107260	105480	120900	158516	150944	160504	136058	126769	134859	109943
J01XD	1.44547e+06	782167	1.35139e+06	1.53545e+06	1.3541e+06	1.33208e+06	1.24054e+06	1.32357e+06	1.35414e+06	965690	1.1523e+06	1.14375e+06	1.03222e+06	887647	1.28339e+06	1.18725e+06	1.12438e+06	1.12949e+06	1.12134e+06	1.15662e+06	1.19836e+06	916226	1.10161e+06	1.09115e+06	1.16757e+06	759593	1.04413e+06	1.24914e+06	1.11141e+06	1.06193e+06	1.18813e+06	1.10154e+06	1.23906e+06	921120	1.05286e+06	1.12987e+06	1.25718e+06	647230	1.06911e+06	1.24591e+06	1.15653e+06	1.0578e+06	1.26953e+06	1.15711e+06	1.41912e+06	1.01249e+06	1.09452e+06	1.19401e+06	1.13517e+06
J01XE	141632	75703.6	107943	115657	94492.9	133311	118461	102889	102757	66189.3	77050	93764.3	-66739.2	68072.9	-464257	85516.7	71561.9	108796	159293	90657.1	88792.9	38246.4	81672.1	70964.3	113814	36885.7	70235.7	63607.1	89725	112714	162707	163968	144471	80646.4	155839	141514	141925	95550	122243	131322	152268	142279	166614	164064	140682	93967.8	92096.4	107850	368636
J01XX	3.04864e+06	1.52662e+06	1.76319e+06	2.3821e+06	2.15284e+06	2.14048e+06	2.45188e+06	2.42812e+06	2.47126e+06	1.84566e+06	1.97927e+06	2.58605e+06	2.74467e+06	2.09594e+06	3.02395e+06	2.70247e+06	2.72022e+06	2.55409e+06	3.08268e+06	2.78503e+06	2.47374e+06	1.7875e+06	2.23445e+06	2.73905e+06	3.27987e+06	2.0808e+06	2.33749e+06	2.77552e+06	2.49894e+06	2.56562e+06	3.37151e+06	3.08345e+06	3.03488e+06	2.24613e+06	2.42664e+06	2.91524e+06	4.03745e+06	1.92536e+06	2.14129e+06	2.76768e+06	2.77754e+06	2.64451e+06	3.25942e+06	2.81007e+06	2.94194e+06	2.19313e+06	2.30305e+06	3.09957e+06	3.21899e+06
Result
	monthly DID in sample hospitals (ATC-4）during 2011-2015
	2011												2012												2013												2014												2015
行标签	1	2	3	4	5	6	7	8	9	10	11	12	1	2	3	4	5	6	7	8	9	10	11	12	1	2	3	4	5	6	7	8	9	10	11	12	1	2	3	4	5	6	7	8	9	10	11	12	1
J01AA	0.170644	0.139453	0.169445	0.155508	0.219218	0.152789	0.246376	0.24602	0.281541	0.156995	0.230443	0.247143	0.196545	0.167895	0.194256	0.237643	0.201128	0.270605	0.257345	0.294343	0.231712	0.145012	0.204927	0.159123	0.19913	0.17386	0.191916	0.222993	0.209042	0.200252	0.226436	0.272946	0.244116	0.214724	0.247619	0.237017	0.280248	0.175356	0.195502	0.288756	0.256396	0.213006	0.316652	0.257123	0.282165	0.301701	0.234974	0.26955	0.248978
J01BA	0.0173461	0.0102047	0.0182423	0.0195379	0.0155186	0.0156818	0.0189267	0.0133824	0.0133662	0.00982384	0.00966199	0.0121186	0.00965004	0.0112175	0.0135465	0.0117965	0.0118813	0.0089176	0.0108044	0.0076278	0.00752018	0.00453946	0.00716781	0.00597259	0.00629138	0.00424388	0.00917569	0.00722097	0.00754911	0.00604849	0.00675697	0.00825101	0.00711902	0.00684244	0.00573405	0.00598823	0.00764998	0.00408951	0.00731319	0.00779477	0.0072058	0.00632351	0.00906661	0.00642148	0.00701087	0.00424093	0.00512297	0.00387872	0.00311294
J01CA	0.484141	0.261775	0.326776	0.352847	0.304904	0.27096	0.267116	0.289884	0.334564	0.267179	0.313238	0.382651	0.406973	0.3202	0.387311	0.311879	0.295501	0.284065	0.294912	0.300647	0.350168	0.250039	0.326769	0.380956	0.435741	0.247477	0.298219	0.331589	0.306818	0.281814	0.31582	0.32961	0.391422	0.298119	0.35956	0.427037	0.553085	0.246262	0.323581	0.386602	0.325869	0.333825	0.38196	0.366988	0.414185	0.322848	0.389633	0.479146	0.488158
J01CE	0.333778	0.157469	0.280873	0.28789	0.312951	0.297307	0.378381	0.332693	0.343864	0.252605	0.328945	0.299598	0.334117	0.185376	0.325585	0.257973	0.304199	0.32982	0.382779	0.411944	0.365818	0.313547	0.282288	0.300919	0.426685	0.196384	0.300399	0.346291	0.392565	0.272394	0.419582	0.367895	0.450283	0.391498	0.321954	0.443906	0.469952	0.205171	0.269744	0.371065	0.392357	0.425854	0.437582	0.442832	0.48537	0.506961	0.340253	0.32545	0.322697
J01CF	0.026924	0.0138263	0.019089	0.0244415	0.0234203	0.0235153	0.0234354	0.0217715	0.0182002	0.0132946	0.0205072	0.022521	0.025084	0.0233061	0.0292008	0.0209972	0.0208174	0.018617	0.024034	0.0208851	0.0249313	0.0146513	0.0222482	0.0243443	0.0242336	0.015308	0.0189513	0.020075	0.0210549	0.020992	0.023958	0.0252156	0.0240695	0.0178798	0.0181159	0.0222459	0.0296174	0.0125448	0.0168469	0.0223976	0.018036	0.0213239	0.0227061	0.0210955	0.0220101	0.0219775	0.0215061	0.023757	0.0245215
J01CG	0.00126067	0.000647374	0.00153866	0.00140431	0.00170341	0.0010974	0.00175608	0.00119862	0.00142109	0.000824794	0.000100685	0.000311976	0.00046899	0.000414102	0.000404321	0.000418042	0.000510603	0.000330542	0.000292416	0.000179723	0.000304225	0.000180848	7.61406e-05	0.000130912	0.000248072	0.000178272	0.00029576	0.000158265	0.000261068	6.67173e-05	0.000107444	0.000117422	0.00021512	0.000156176	0.00020897	0.000136915	0.000303495	0.000199949	0.000128241	1.19627e-05	1.30394e-05	2.39255e-05	5.14398e-05	0.000341058	0.000198462	0.000205759	0.000169393	0.000168675	0.000315549
J01CR	1.93411	1.07863	1.18578	1.69238	1.09505	1.15538	1.13554	1.4142	1.51018	1.22285	1.26688	1.65549	1.88062	1.93894	1.76237	1.6434	1.46088	1.47179	1.65275	1.57641	1.69179	1.11031	1.53591	1.69952	2.09498	1.42516	1.70888	1.78709	1.44742	1.33682	1.49005	1.40511	1.78988	1.14786	1.54284	1.54966	2.6943	1.09834	1.7178	1.81341	1.65857	1.63837	1.80356	1.63956	2.19651	1.3722	1.76826	1.91152	2.45732
J01DA	0.0857411	0.044606	0.0695417	0.0768702	0.0768385	0.0625584	0.0504426	0.0405951	0.0336208	0.0272161	0.0286564	0.0287753	0.0325473	0.0209907	0.0320498	0.0364561	0.0299177	0.0266127	0.0268341	0.0196653	0.0140782	0.0125954	0.0159014	0.0148895	0.0159523	0.0130864	0.011759	0.0189797	0.0172986	0.0150492	0.0154467	0.0137825	0.0159816	0.0130509	0.0135914	0.0141319	0.0204923	0.0124303	0.0147694	0.0156703	0.016098	0.0142944	0.0170446	0.0115449	0.0147007	0.0165167	0.0109336	0.0158452	0.015266
J01DB	0.434497	0.249754	0.323621	0.383202	0.322325	0.31021	0.314998	0.316244	0.32229	0.266198	0.291686	0.3094	0.325277	0.289386	0.360807	0.328688	0.313322	0.297424	0.322777	0.331297	0.348934	0.266105	0.311399	0.340157	0.381332	0.264242	0.302028	0.35006	0.307621	0.288244	0.317491	0.307813	0.34049	0.252579	0.305757	0.334427	0.433252	0.212061	0.286345	0.33134	0.297428	0.298368	0.322858	0.302125	0.347371	0.263037	0.299814	0.343057	0.331292
J01DC	1.48613	0.867236	1.13339	1.30572	1.08319	1.02054	1.03495	1.10736	1.15278	0.927648	1.14501	1.20342	1.28999	1.16661	1.49739	1.31539	1.23821	1.16417	1.16896	1.21956	1.21079	0.974146	1.1069	1.19935	1.44168	0.981032	1.15956	1.3604	1.21478	1.12613	1.28003	1.24464	1.34857	1.10543	1.2619	1.47341	1.94007	0.972505	1.27662	1.50753	1.35382	1.31314	1.37734	1.27289	1.45305	1.18664	1.27232	1.55481	1.59718
J01DD	1.27337	0.763837	1.07512	1.24583	1.07012	0.962441	0.922261	0.918176	0.917896	0.729486	0.86043	0.891664	0.960938	0.923603	1.12805	1.00591	0.960358	0.908304	0.931129	0.93746	0.956278	0.730213	0.855138	0.914323	1.12544	0.787318	0.921765	1.05885	0.981372	0.91583	1.01695	0.96754	1.05125	0.859512	0.98847	1.07778	1.4186	0.727497	1.00552	1.17721	1.04554	1.01316	1.10893	1.00346	1.17516	0.947079	1.03121	1.24196	1.24918
J01DE	0.0833368	0.0483566	0.0638422	0.0781388	0.0597931	0.0454352	0.0419857	0.0418134	0.0487907	0.0327398	0.0378671	0.0365328	0.0420038	0.0428339	0.0451072	0.0400813	0.0361322	0.036431	0.0343864	0.0308045	0.0362791	0.0285949	0.0288104	0.0341726	0.0378426	0.0306066	0.0329676	0.0363737	0.0311343	0.0318142	0.0328745	0.0352221	0.0354055	0.0272067	0.0327305	0.0355285	0.052653	0.0278724	0.0373768	0.0424047	0.0375913	0.0321954	0.0333973	0.0318458	0.0373081	0.0318795	0.0316946	0.0384177	0.0436918
J01DF	0.0530373	0.0309725	0.0471675	0.0564919	0.0505957	0.0520793	0.0506007	0.0563772	0.0585174	0.0444122	0.0513391	0.0521174	0.0557105	0.0532216	0.0649976	0.0633444	0.05991	0.055362	0.0556993	0.0482865	0.0372318	0.0230041	0.0245919	0.0243099	0.0286897	0.0208561	0.0270965	0.0290275	0.0266386	0.0236109	0.0256945	0.0255965	0.0270261	0.0193145	0.0213991	0.0226084	0.0322937	0.016239	0.0227105	0.0262131	0.0241297	0.0219795	0.0234227	0.0224639	0.0284626	0.0204108	0.0227098	0.0275254	0.0258609
J01DH	0.0778561	0.0527812	0.0622258	0.0764133	0.061088	0.0601066	0.0577011	0.0613444	0.0705335	0.051557	0.0563636	0.0634277	0.0767006	0.075386	0.0812418	0.0759389	0.0750964	0.0735209	0.0735846	0.0751754	0.0871846	0.0608222	0.0702061	0.0790803	0.0954996	0.0765101	0.0819726	0.0910158	0.0844993	0.0869978	0.0893755	0.0897811	0.107168	0.0748721	0.085226	0.103727	0.141358	0.0923751	0.102468	0.116262	0.102428	0.110797	0.117431	0.113582	0.137962	0.0996596	0.109146	0.133078	0.14524
J01DI	0.00769669	0.00531287	0.00919463	0.0106808	0.00860463	0.00500102	0.00590003	0.00698324	0.00347666	0.00359812	0.00491236	0.00116926	0.00239434	0.00308028	0.00405089	0.00551901	0.00374446	0.00362519	0.00410899	0.00326683	0.00365398	0.00327711	0.00443662	0.00498363	0.00614641	0.00233007	0.00545063	0.00558885	0.00527112	0.00481836	0.00558439	0.00533924	0.0073075	0.00537809	0.00499314	0.00615025	0.00751253	0.00477416	0.00825389	0.00827148	0.00690367	0.00646508	0.00842519	0.00876494	0.00932137	0.00789733	0.00813986	0.0094909	0.0107131
J01EA	0.000261106	0.00192912	0.000224905	0.00201708	0.000255934	0.000237465	0.00320788	-7.16088e-05	0.000123112	0.000102901	8.56983e-05	0.00010554	8.99741e-05	0.000166894	0.00185572	5.62338e-05	0.000112468	0.00168139	0.000113536	5.62338e-05	0	0.00168701	2.30559e-05	8.77247e-06	0	6.0605e-05	0.00173175	0	0	0.000174045	0	-1.04427e-05	0.00174045	0	0	2.62228e-05	0	0	0	0.00119627	0	0.00119627	0	0	0	0.00119627	0	0.00179441	0
J01EB	0.000926429	0.000612659	0.000419837	0.000762631	0.000536353	0.000373189	0.000379943	0.000743422	0.000918196	0.000371711	0.000751232	0.000303321	0.000684253	0.000461037	0.000479112	0.000372493	0.000156555	0.000340102	0.000138335	0.00031266	0.000444022	0.000755782	0.000438624	0.000641065	0.000763013	0.000566889	0.000582471	0.000287754	0.00107212	0.000556944	0.000287754	0.000417708	8.35416e-05	0.000213495	0.00135523	0.000429311	0.000608665	0.000215329	0.000689054	0.000172264	0.000401948	0.00141639	0.000258395	8.61318e-05	0.000803897	0.000930702	0.000229685	0.000287106	0.000354163
J01EC	0.0251662	0.0124886	0.0159003	0.018247	0.0162125	0.014557	0.0213169	0.0207851	0.0222523	0.0149266	0.01488	0.0167818	0.0211009	0.0482283	0.0186551	0.0157322	0.0207343	0.0185633	0.0297806	0.0313438	0.0240458	0.0141579	0.0158194	0.0225878	0.0315512	0.0177312	0.017182	0.0183836	0.0182748	0.0218087	0.0221312	0.0229718	0.0234801	0.0196054	0.0245843	0.0257367	0.0340096	0.0196005	0.0191529	0.0182987	0.0308526	0.0196445	0.0239722	0.0293982	0.0346858	0.0205091	0.0219228	0.0272029	0.0319654
J01EE	8.28135e-05	3.76935e-06	7.85216e-05	1.19612e-05	0.000157465	3.20138e-05	6.63143e-05	0.000110817	4.48544e-05	7.17671e-05	-6.33239e-07	9.07642e-05	5.11728e-05	-4.82004e-06	8.43507e-05	0	4.66741e-05	7.9852e-05	5.62338e-05	4.55494e-05	3.37403e-05	0	5.62338e-05	0	5.8015e-05	0	0	0	0	0	0	0	0	0	0	0	0	0	0	0	0	0	0	0	0	0	0	0	1.53717e-05
J01FA	1.58056	0.970308	1.22147	1.38656	1.21776	1.07846	1.04699	1.10983	1.17668	0.966089	1.19317	1.29171	1.25763	1.20874	1.53796	1.31461	1.20067	1.11709	1.13779	1.22357	1.24177	1.03992	1.20338	1.32728	1.54822	1.03585	1.18534	1.33818	1.20805	1.05802	1.23653	1.17982	1.30914	1.08369	1.2936	1.4487	1.91867	0.925568	1.24613	1.43188	1.29238	1.17092	1.34399	1.2711	1.42656	1.19688	1.31969	1.61737	1.63562
J01FF	0.08022	0.0517812	0.0654831	0.0679642	0.0572746	0.0594253	0.0561504	0.0580424	0.0641518	0.0520875	0.0574704	0.0607271	0.0630083	0.0559821	0.0778377	0.0723096	0.0721778	0.0651232	0.0636092	0.0644626	0.0694397	0.0541627	0.0609085	0.0624826	0.0795393	0.0501609	0.0642863	0.0740378	0.0658707	0.0611673	0.0656794	0.0634489	0.0675692	0.0504528	0.0561958	0.0638457	0.0808643	0.0402709	0.0593262	0.0686683	0.0680098	0.0581113	0.0676741	0.0619224	0.0667296	0.0585872	0.0601063	0.0675257	0.0685566
J01FG	0.0078948	0.00423704	0.00643012	0.00756584	0.00684251	0.00559826	0.00565947	0.00321515	0.00334298	0.00277779	0.00262528	0.00364587	0.00316023	0.00329723	0.00506104	0.002994	0.0045262	0.00297081	0.00270354	0.0032583	0.00436341	0.00202579	0.00301931	0.00333275	0.00488528	0.0024554	0.00392588	0.00427328	0.0031248	0.00346015	0.00437149	0.00419466	0.00495636	0.00384535	0.00397878	0.00490902	0.00637782	0.00376083	0.00403527	0.0038075	0.0042146	0.00312981	0.00408516	0.00335382	0.00341225	0.00252031	0.00416435	0.00427016	0.00510696
J01GA	0.0111577	0.00913673	0.00933436	0.0113635	0.00900867	0.0097751	0.00901985	0.0122097	0.00778947	0.00466697	0.00695212	0.0112311	0.00923652	0.007553	0.00970393	0.00899741	0.0058301	0.00746065	0.00940229	0.0160356	0.00856171	0.0054585	0.00819259	0.00759426	0.00848226	0.00598814	0.0112623	0.00686782	0.0107922	0.0101573	0.00759741	0.0074837	0.0100306	0.00913597	0.0105525	0.0081344	0.00781335	0.00353217	0.00739776	0.00874238	0.0105935	0.0102643	0.0123101	0.0115295	0.00735518	0.00368142	0.00609789	0.00612325	0.00875225
J01GB	0.21498	0.113168	0.146335	0.180512	0.159017	0.143497	0.149153	0.152698	0.149398	0.105165	0.130483	0.135635	0.12762	0.112415	0.142653	0.140504	0.133528	0.128789	0.135171	0.147131	0.144424	0.100673	0.120062	0.124979	0.15712	0.0877921	0.120178	0.126764	0.134692	0.113882	0.134553	0.138958	0.145167	0.108576	0.116323	0.139311	0.176698	0.0811653	0.111129	0.13853	0.13403	0.132609	0.147514	0.144449	0.164684	0.113305	0.128836	0.158053	0.153255
J01MA	1.21655	0.768653	1.06635	1.07106	0.930342	0.901711	0.835164	0.836999	0.868084	0.616147	0.728803	0.771987	0.790295	0.828073	0.991167	0.891606	0.854369	0.791842	0.827875	0.867028	0.925265	0.643535	0.772994	0.811413	0.974665	0.695594	0.857453	0.920001	0.85286	0.812849	0.880193	0.889047	1.01037	0.735483	0.827425	0.971926	1.25496	0.72527	0.910274	1.00156	0.918173	0.876328	1.02036	0.934671	1.06635	0.844488	0.873995	1.07011	1.17736
J01XA	0.0279005	0.020361	0.024543	0.0274875	0.0241324	0.0224036	0.0220631	0.023776	0.0254301	0.0179173	0.0208454	0.0228347	0.0255836	0.0232116	0.0290709	0.0259801	0.0249611	0.0256345	0.0250468	0.0257124	0.0284057	0.0173869	0.0212184	0.0247302	0.0295823	0.0217382	0.0264717	0.0273727	0.0269893	0.0280917	0.0277276	0.027168	0.0333054	0.0255077	0.0283841	0.0325475	0.0440743	0.0280424	0.0320069	0.0356838	0.0325094	0.0329986	0.0357827	0.0339279	0.0418098	0.0294575	0.030846	0.0380037	0.0383386
J01XB	0.000766219	1.80925e-05	2.1108e-05	0	2.04747e-05	0.000283269	0	0.00114342	0.00123482	0.000543108	-1.64642e-05	4.22159e-06	0.000652312	-2.41002e-07	0.000675705	0	0.00117641	-2.24935e-07	0.00119756	0.000436149	0	0	6.74806e-06	0	0	0	8.35416e-06	0	0.000117886	0	0	0	0	0	0	0	0	0.000266598	0.000124413	0.000124413	0.00049765	0.000248825	0.000533539	0.000861318	0.000746476	0.000509374	0.000509613	0.000248825	3.6892e-05
J01XC	0.0178371	0.0121558	0.0160943	0.0187405	0.0172473	0.0166874	0.0166149	0.0176497	0.0174909	0.0128282	0.015754	0.0144547	0.0136527	0.0151258	0.0172647	0.017727	0.0189299	0.0186664	0.0185095	0.0208564	0.0216588	0.0154403	0.0155096	0.0163079	0.0191499	0.0149302	0.0172935	0.0192218	0.0196537	0.0205825	0.0243466	0.0240804	0.0275161	0.0180628	0.0233191	0.025202	0.0251714	0.0144587	0.0223385	0.0256624	0.0252367	0.028926	0.0379257	0.0361141	0.0384015	0.0325525	0.0303301	0.0322658	0.0270401
J01XD	0.30511	0.176892	0.285251	0.324102	0.285823	0.281176	0.261854	0.279378	0.285831	0.203838	0.243226	0.241423	0.232182	0.213925	0.28868	0.267054	0.252913	0.254062	0.25223	0.260165	0.269552	0.206091	0.247791	0.245438	0.270945	0.188862	0.242301	0.289874	0.257913	0.246432	0.275718	0.255623	0.287536	0.213755	0.244326	0.262198	0.300785	0.165914	0.255789	0.29809	0.276705	0.253084	0.303743	0.276843	0.339531	0.242244	0.261868	0.285673	0.279191
J01XE	0.0298957	0.0171209	0.0227845	0.0244129	0.0199455	0.0281392	0.0250046	0.0217178	0.0216899	0.0139712	0.0162637	0.0197917	-0.015012	0.0164057	-0.104428	0.0192357	0.0160968	0.0244722	0.0358306	0.020392	0.0199726	0.00860297	0.0183709	0.0159624	0.0264117	0.00917111	0.0162989	0.0147607	0.0208216	0.0261565	0.0377578	0.0380504	0.033526	0.0187148	0.0361641	0.0328398	0.0339563	0.0244937	0.0292472	0.0314195	0.0364308	0.0340409	0.0398633	0.0392532	0.0336589	0.0224823	0.0220345	0.0258036	0.0906647
J01XX	0.643506	0.345256	0.372173	0.502812	0.45442	0.451811	0.517543	0.512526	0.521633	0.389582	0.417784	0.545863	0.617373	0.505126	0.680192	0.607881	0.611873	0.574504	0.693403	0.626451	0.556432	0.402073	0.502605	0.61611	0.761127	0.517362	0.542438	0.644087	0.579905	0.595378	0.782394	0.715546	0.704275	0.521238	0.563127	0.67651	0.96598	0.493555	0.512314	0.662182	0.664541	0.632711	0.779833	0.672324	0.703873	0.524717	0.551016	0.741588	0.791698
	2011-2015样本医院抗菌药物季度消耗DID（ATC-4）
	2011				2012				2013				2014				2015
行标签	1	2	3	4	1	2	3	4	1	2	3	4	1	2	3	4	1	2	3	4
J01AA	0.159847	0.175838	0.257979	0.211527	0.186232	0.236459	0.261133	0.169687	0.188302	0.210762	0.247833	0.23312	0.217035	0.252719	0.285314	0.268742	0.23146	0.270924	0.308006	0.33102
J01BA	0.0152644	0.0169128	0.0152251	0.0105348	0.0114713	0.0108651	0.0086508	0.00589329	0.00657032	0.00693952	0.00737567	0.00618824	0.00635089	0.00710803	0.00749965	0.00441421	0.00359171	0.00619934	0.00728058	0.00684255
J01CA	0.357564	0.30957	0.297188	0.321023	0.371495	0.297148	0.315242	0.319255	0.327146	0.30674	0.345617	0.361572	0.374309	0.348765	0.387711	0.397209	0.403214	0.360003	0.394781	0.401802
J01CE	0.257373	0.299383	0.351646	0.293716	0.281693	0.297331	0.386847	0.298918	0.307823	0.337083	0.412587	0.385786	0.314956	0.396425	0.455261	0.390888	0.385276	0.420955	0.482111	0.428599
J01CF	0.0199464	0.0237924	0.0211357	0.0187743	0.0258636	0.0201439	0.0232835	0.0204146	0.0194976	0.0207073	0.0244144	0.0194138	0.0196697	0.0205858	0.0219372	0.0224135	0.02276	0.024229	0.0241059	0.019488
J01CG	0.0011489	0.00140171	0.0014586	0.000412485	0.000429138	0.000419729	0.000258788	0.0001293	0.000240701	0.000162017	0.000146662	0.000167354	0.000210561	1.63092e-05	0.000196987	0.000181276	0.000308118	0.000252915	0.000271853	0.000328093
J01CR	1.39951	1.31427	1.35331	1.38174	1.86064	1.52536	1.64032	1.44858	1.74301	1.52378	1.56168	1.41345	1.83681	1.70345	1.87988	1.68399	1.8909	1.95656	2.18023	2.04723
J01DA	0.0666296	0.072089	0.0415528	0.0282159	0.0285293	0.0309955	0.0201925	0.0144621	0.0135993	0.0171091	0.0150703	0.0135914	0.0158973	0.0153542	0.0144301	0.0144318	0.0146021	0.0141442	0.0178637	0.0174981
J01DB	0.335957	0.338579	0.317844	0.289094	0.325157	0.313145	0.334336	0.305887	0.315867	0.315308	0.321931	0.297588	0.310553	0.309045	0.324118	0.301969	0.29732	0.311516	0.320606	0.287382
J01DC	1.16225	1.13648	1.09836	1.09203	1.318	1.23926	1.19977	1.09347	1.19409	1.23377	1.29108	1.28025	1.3964	1.39149	1.36776	1.33793	1.41236	1.40616	1.35553	1.24588
J01DD	1.03744	1.0928	0.919444	0.827193	1.0042	0.958191	0.941622	0.833225	0.94484	0.98535	1.01192	0.975254	1.05054	1.07863	1.09585	1.07342	1.1548	1.17811	1.20649	1.17139
J01DE	0.0651785	0.0611224	0.0441966	0.0357132	0.043315	0.0375482	0.0338233	0.030526	0.0338056	0.0331074	0.0345007	0.0318219	0.0393007	0.0373971	0.0341838	0.0339973	0.0387986	0.0355599	0.0408742	0.0377071
J01DF	0.0437258	0.0530557	0.0551651	0.0492896	0.0579766	0.0595388	0.0470725	0.0239686	0.0255474	0.0264257	0.0261057	0.0211073	0.0237477	0.0241074	0.0247831	0.0235486	0.0249155	0.0244125	0.0241326	0.0214088
J01DH	0.0642877	0.0658693	0.063193	0.0571161	0.0777761	0.0748521	0.0786482	0.0700362	0.0846608	0.0875043	0.0954416	0.0879418	0.112067	0.109829	0.122992	0.113961	0.140112	0.142446	0.166444	0.148914
J01DI	0.0074014	0.00809547	0.00545331	0.00322658	0.00317517	0.00429622	0.0036766	0.00423245	0.00464237	0.00522611	0.00607704	0.00550716	0.00684686	0.00721341	0.00883717	0.00850937	0.010008	0.0127716	0.0138605	0.0142878
J01EA	0.000805043	0.000836825	0.00108646	9.80465e-05	0.000704195	0.000616697	5.659e-05	0.000572948	0.000597451	5.8015e-05	0.000576669	8.74093e-06	0	0.000797517	0	0.000996896	0.000614866	0.000614866	0.000614866	0.000614866
J01EB	0.000652975	0.000557391	0.000680521	0.000475422	0.000541467	0.000289717	0.000298339	0.000611824	0.000637458	0.000638939	0.000263001	0.000666012	0.00050435	0.000663534	0.000382808	0.000482498	0.000616272	0.000442704	0.00091902	0.000708326
J01EC	0.0178517	0.0163388	0.0214515	0.0155295	0.0293281	0.0183433	0.0283901	0.0175217	0.0221548	0.0194891	0.022861	0.0233088	0.0242543	0.0229319	0.0293521	0.0232116	0.0268543	0.0273751	0.0374371	0.0413144
J01EE	5.50348e-05	6.71468e-05	7.39952e-05	5.3966e-05	4.35678e-05	4.21754e-05	4.51745e-05	1.87446e-05	1.93383e-05	0	0	0	0	0	0	0	6.14866e-06	1.02478e-06	4.09911e-06	2.04955e-06
J01FA	1.25745	1.22759	1.11117	1.15033	1.33478	1.21079	1.20105	1.19019	1.25647	1.20142	1.24183	1.27533	1.36346	1.29839	1.34721	1.37798	1.41511	1.37604	1.39755	1.45398
J01FF	0.0658281	0.0615547	0.0594482	0.0567617	0.0656093	0.0698702	0.0658372	0.0591846	0.0646622	0.0670253	0.0655658	0.0568314	0.0601538	0.0649298	0.065442	0.062073	0.0630554	0.0673393	0.0766879	0.0651105
J01FG	0.00618732	0.00666887	0.00407254	0.00301631	0.0038395	0.003497	0.00344175	0.00279262	0.00375552	0.00361941	0.0045075	0.00424439	0.00472464	0.0037173	0.00361708	0.00365161	0.00382487	0.00395083	0.00347208	0.00250847
J01GA	0.00987626	0.0100491	0.00967301	0.00761674	0.00883115	0.00742939	0.0113332	0.00708179	0.00857758	0.00927242	0.00837056	0.00927428	0.00624776	0.00986672	0.0103983	0.00530085	0.00695372	0.00828536	0.00884907	0.00472488
J01GB	0.158161	0.161009	0.150416	0.123761	0.127563	0.134274	0.142242	0.115238	0.121697	0.125113	0.139559	0.121403	0.122998	0.135056	0.152216	0.133398	0.136324	0.143797	0.153625	0.123971
J01MA	1.01718	0.967705	0.846749	0.705646	0.869845	0.845939	0.873389	0.742647	0.842571	0.861903	0.926538	0.844945	0.963503	0.932019	1.00713	0.92953	1.09089	1.04536	1.11549	0.986636
J01XA	0.0242682	0.0246745	0.0237564	0.0205325	0.0259554	0.0255252	0.0263883	0.0211118	0.0259307	0.0274846	0.0294003	0.0288131	0.0347079	0.0337306	0.0371734	0.0327691	0.0370337	0.0360015	0.0380174	0.033765
J01XB	0.000268473	0.000101248	0.000792745	0.000176955	0.000442592	0.000392062	0.000544568	2.24935e-06	2.78472e-06	3.92955e-05	0	0	0.000130337	0.000290296	0.000713777	0.000422604	0.000203784	4.09911e-06	0	0
J01XC	0.0153624	0.0175584	0.0172518	0.0143457	0.0153478	0.0184411	0.0203416	0.0157526	0.0171245	0.0198193	0.0253144	0.0221946	0.0206562	0.0266084	0.0374804	0.0317161	0.02869	0.0312904	0.0388259	0.033461
J01XD	0.255751	0.297034	0.275688	0.229496	0.244929	0.25801	0.260649	0.233107	0.234036	0.26474	0.272959	0.240093	0.24083	0.275959	0.306706	0.263262	0.259635	0.296017	0.30304	0.266131
J01XE	0.023267	0.0241659	0.0228041	0.0166755	-0.0343447	0.0199349	0.0253984	0.0143121	0.0172939	0.0205796	0.0364447	0.0292396	0.0292324	0.0339637	0.0375918	0.0234402	0.0828699	0.0395447	0.0474826	0.0231184
J01XX	0.453645	0.469681	0.517234	0.451077	0.600897	0.598086	0.625429	0.506929	0.606975	0.606457	0.734072	0.586958	0.657283	0.653145	0.718676	0.605773	0.675884	0.692747	0.79559	0.746037
[truncated: 11 more columns]

## Sheet: Sheet6
Data1
		Coverage inhabitants in a given year in China using census population data							Coverage inhabitants in a given year in China using inpatient volume
			2011	2012	2013	2014	2015			2011	2012	2013	2014	2015
		east	7712.76	7342.8	6905.97	6873.1	6589.95		east	6047.03	6032.26	5773.94	5227.64	5537.17
		central	5046.03	4729.1	4736.56	4423.3	4452.05		central	2019.89	2008.93	1680.26	1844.94	2022.32
		west	3033.05	2747.19	2721.57	2635.74	2511.08		west	1275.55	1261.54	1311.96	1194.77	1276.37
Data2
	number of DDDs in each region during 2011-2015 (ATC-4)
	east						central						west
	2011	2012	2013	2014	2015		2011	2012	2013	2014	2015		2011	2012	2013	2014	2015
J01AA	7.45159e+06	7.7606e+06	8.36638e+06	9.1672e+06	9777705		1497185	1.52013e+06	1.78133e+06	2.37134e+06	2.56679e+06		2451084	2.05293e+06	1178937	1.25007e+06	1507562
J01BA	314783	177360	69598.2	52424.8	57167.2		65878.6	15573.2	17576.5	22967.5	30488.3		439555	295624	261607	241616	202700
J01CA	9.37716e+06	9.17553e+06	9.08678e+06	9.92503e+06	1.00687e+07		5.299e+06	5.19313e+06	5.34094e+06	6.01262e+06	5.74083e+06		3.50931e+06	2.91664e+06	2.83819e+06	2.90235e+06	3.10969e+06
J01CE	8.99023e+06	9.46899e+06	1.01458e+07	1.0042e+07	1.0019e+07		4.48951e+06	3.7879e+06	4.67921e+06	4.48878e+06	4.85055e+06		3.5558e+06	3.55686e+06	3.77681e+06	4.9418e+06	5.92307e+06
J01CF	305030	337319	285486	318444	343688		443294	412120	371372	445848	484830		436180	440073	425098	293085	269242
J01CG	58657.2	13670	4971.5	6982	12678				75		540		3982.25	2704.75	4168	550	850
J01CR	4.8108e+07	5.23243e+07	5.3549e+07	6.12979e+07	6.93785e+07		8.80384e+06	7.84523e+06	8.66117e+06	9.56373e+06	9.26168e+06		2.01897e+07	2.56126e+07	1.80741e+07	1.79105e+07	1.93622e+07
J01DA	1.93066e+06	751841	441198	453992	481107		590264	370685	277807	241680	247982		428146	127340	44753.2	54620.8	48652.5
J01DB	1.02424e+07	8.75383e+06	8.06136e+06	7.49699e+06	7.20479e+06		5.14711e+06	5.60371e+06	5.37972e+06	5.34427e+06	5.08108e+06		2.74477e+06	2.6086e+06	2.6516e+06	2.7192e+06	2.47225e+06
J01DC	4.47288e+07	4.64389e+07	4.66051e+07	4.93862e+07	4.70281e+07		1.05066e+07	9.94622e+06	9.91558e+06	1.0834e+07	1.05696e+07		8.2929e+06	7.96107e+06	7.82542e+06	8.39245e+06	8.11888e+06
J01DD	3.14888e+07	2.95198e+07	3.02757e+07	3.15271e+07	3.35439e+07		1.42729e+07	1.20396e+07	1.16888e+07	1.23932e+07	1.31782e+07		9.09775e+06	8.01102e+06	8.45177e+06	9.77484e+06	1.04158e+07
J01DE	1.40692e+06	927657	825789	838579	845689		1.01309e+06	766786	729972	791848	854470		495511	229585	157875	178432	154873
J01DF	1.26838e+06	1.1398e+06	593491	604653	600706		1.0413e+06	1.0054e+06	550320	490149	448473		540636	353836	132446	106753	100997
J01DH	2.24943e+06	2.50391e+06	2.79797e+06	3.45048e+06	4.45903e+06		796672	944271	1.10568e+06	1.40348e+06	1.71866e+06		497012	548133	670796	873771	1.076e+06
J01DI	149745	139131	216335	291791	469273		41779.7	24507.4	23131.4	51108.6	75501.7		150413	40580.6	37197.7	49577.1	73760
J01EA	35280.2	24242.2	14917.5	22500	30000		4378.5	1720	1106.75				-97.75	1.5
J01EB	32487	22796	27558	25144	32520		831	292	790	290	50		120
J01EC	669489	890074	840981	911476	1.0213e+06		130557	127663	112127	147456	149212		207544	216104	177026	186363	444359
J01EE	140.001						3164	1997.5	250		162.5		250
J01FA	4.5882e+07	4.53037e+07	4.42893e+07	4.63474e+07	4.73009e+07		1.23391e+07	1.20708e+07	1.19262e+07	1.25441e+07	1.31336e+07		8.93322e+06	8.1102e+06	7.80283e+06	8.39837e+06	8.00769e+06
J01FF	2.08763e+06	2.17583e+06	2.02235e+06	2.01694e+06	2.13862e+06		817445	762137	737834	581194	611159		540666	519790	510137	557959	552857
J01FG	213106	151588	174408	160032	137762		49108.2	27658.2	33369.2	35914.5	28352.8		19919.4	773.5			792
J01GA	259508	221009	206724	149146	161617		128901	128381	150147	159744	99789		137630	110845	100275	89034	87918
J01GB	4.58754e+06	3.75789e+06	3.35597e+06	3.44395e+06	3.47059e+06		2.29557e+06	2.0896e+06	2.16068e+06	2.22132e+06	2.13488e+06		1.51418e+06	1.04541e+06	1.02245e+06	1.12912e+06	1.15858e+06
J01MA	3.25542e+07	3.02144e+07	3.08589e+07	3.23046e+07	3.47202e+07		9.89396e+06	8.25649e+06	8.33459e+06	9.12904e+06	9.62088e+06		7.58317e+06	5.72074e+06	5.54274e+06	6415705	7.06562e+06
J01XA	854641	814307	854158	1.00399e+06	1.01813e+06		263904	299848	355192	452987	468569		200091	199089	227506	270355	269086
J01XB	19205	18425	544	19449	2380		-174
J01XC	381463	414844	532241	782508	925192		308675	279199	271353	290355	253684		222998	233516	283898	383405	426878
J01XD	7.56425e+06	6.58899e+06	6.48142e+06	6.65286e+06	6.99085e+06		4.36947e+06	4.13861e+06	4.14999e+06	4.5065e+06	4.36225e+06		3.04693e+06	2.50208e+06	2.39493e+06	2.42116e+06	2.29541e+06
J01XE	727839	576784	657314	694365	650639		367654	268682	227418	323493	298321		134357	-512889	451396	533004	1.36676e+06
J01XX	1.41781e+07	1.58778e+07	1.66606e+07	1.73323e+07	1.86451e+07		7.78451e+06	8.81404e+06	8.9961e+06	8.78366e+06	1.03186e+07		4.81355e+06	6.25195e+06	6.95943e+06	6.78508e+06	6.33576e+06
总计	2.78117e+08	2.76485e+08	2.78302e+08	2.96726e+08	3.11536e+08		9.27656e+07	8.67424e+07	8.79798e+07	9.3631e+07	9.65891e+07		8.01873e+07	7.91552e+07	7.20033e+07	7.68592e+07	8.08483e+07
Results
	DID in different region using census population data during 2011-2015
	east						central						west
	2011	2012	2013	2014	2015			2011	2012	2013	2014	2015			2011	2012	2013	2014	2015
J01CA	0.333096	0.342355	0.360489	0.395628	0.418601		J01CA	0.287708	0.300855	0.308931	0.372413	0.353282		J01CA	0.316993	0.290872	0.285712	0.301686	0.339284
J01CE	0.319351	0.353305	0.402504	0.40029	0.416534		J01CE	0.243757	0.219446	0.270655	0.278028	0.298496		J01CE	0.321192	0.354721	0.3802	0.513676	0.646239
J01CR	1.70889	1.95231	2.12439	2.44343	2.88436		J01CR	0.478002	0.454501	0.50098	0.592363	0.569951		J01CR	1.82372	2.55431	1.81946	1.86171	2.11252
J01DB	0.36383	0.326621	0.319809	0.298842	0.299534		J01DB	0.279461	0.324642	0.311174	0.331016	0.312682		J01DB	0.247933	0.260152	0.266929	0.282648	0.269736
J01DC	1.58886	1.73271	1.84891	1.96861	1.95516		J01DC	0.570456	0.576218	0.573538	0.671041	0.650437		J01DC	0.749091	0.793945	0.787762	0.872355	0.885813
J01DD	1.11854	1.10143	1.20109	1.25672	1.39457		J01DD	0.774946	0.697494	0.676103	0.767615	0.810964		J01DD	0.821793	0.798927	0.850815	1.01605	1.13642
J01FA	1.62982	1.69036	1.75704	1.84748	1.9665		J01FA	0.669948	0.699305	0.689835	0.776961	0.808223		J01FA	0.806931	0.808818	0.785487	0.87297	0.873682
J01DE	0.0499767	0.0346125	0.0327606	0.0334271	0.0351589		J01DE	0.0550057	0.0444225	0.0422231	0.0490459	0.0525829		J01DE	0.0447591	0.0228961	0.0158928	0.0185471	0.0168975
J01DF	0.0450553	0.0425279	0.0235449	0.0241024	0.0249739		J01DF	0.0565372	0.0582463	0.0318316	0.0303591	0.0275984		J01DF	0.0488352	0.0352875	0.0133329	0.0110965	0.0110193
J01XA	0.0303586	0.0303832	0.0338861	0.0400208	0.0423279		J01XA	0.0143286	0.0173712	0.020545	0.0280573	0.028835		J01XA	0.018074	0.0198548	0.0229024	0.0281021	0.0293587
J01G	0.172177	0.14846	0.141339	0.143227	0.151007		J01G	0.131636	0.128495	0.133663	0.14748	0.137518		J01G	0.149207	0.115312	0.113021	0.126621	0.136
	DID in different region using inpatient volume during 2011-2015
	east						central						west
	2011	2012	2013	2014	2015			2011	2012	2013	2014	2015			2011	2012	2013	2014	2015
J01CA	0.424851	0.416733	0.431167	0.520156	0.498189		J01CA	0.718742	0.708223	0.87086	0.892873	0.777737		J01CA	0.753755	0.633418	0.592691	0.665538	0.667493
J01CE	0.40732	0.430062	0.481418	0.526286	0.49573		J01CE	0.608946	0.516583	0.762962	0.666583	0.657127		J01CE	0.76374	0.772458	0.788701	1.1332	1.27139
J01CR	2.17963	2.37646	2.54089	3.21253	3.43277		J01CR	1.19413	1.06991	1.41224	1.42021	1.25472		J01CR	4.33648	5.56239	3.77435	4.10705	4.15609
J01DB	0.464051	0.39758	0.38251	0.392906	0.356484		J01DB	0.69814	0.764217	0.877183	0.793623	0.688358		J01DB	0.589541	0.56652	0.553727	0.623539	0.530668
J01DC	2.02652	2.10915	2.21141	2.58825	2.32689		J01DC	1.42509	1.35644	1.61677	1.60884	1.43191		J01DC	1.78121	1.72894	1.63416	1.92447	1.74271
J01DD	1.42666	1.34073	1.43658	1.65229	1.65971		J01DD	1.93595	1.64192	1.9059	1.84038	1.78531		J01DD	1.95408	1.73978	1.76496	2.24146	2.23576
J01FA	2.07877	2.0576	2.10152	2.429	2.34039		J01FA	1.67364	1.64619	1.94461	1.86279	1.77927		J01FA	1.91874	1.76132	1.62944	1.92583	1.71885
J01DE	0.0637433	0.0421322	0.0391836	0.0439487	0.0418437		J01DE	0.137413	0.104572	0.119025	0.117589	0.115759		J01DE	0.106429	0.0498598	0.0329686	0.0409161	0.0332435
J01DF	0.0574663	0.0517673	0.0281611	0.031689	0.0297222		J01DF	0.141239	0.137114	0.0897316	0.0727869	0.0607568		J01DF	0.116122	0.0768439	0.0276583	0.0244796	0.021679
J01XA	0.0387212	0.0369841	0.0405297	0.0526178	0.0503757		J01XA	0.0357952	0.0408924	0.0579154	0.0672684	0.0634792		J01XA	0.0429769	0.0432369	0.0475095	0.0619949	0.0577592
J01G	0.219605	0.180713	0.169049	0.188309	0.179717		J01G	0.328849	0.302481	0.376789	0.353588	0.302741		J01G	0.354787	0.251109	0.234455	0.279334	0.26756

## Sheet: Sheet7
Data
	number of DDDs in different route during 2011-2015
		2011	2012	2013	2014	2015
	EX	458228	666408	931858	1335387	1548638
	IJ	2.10837e+08	2.1094e+08	2.06453e+08	2.19775e+08	2.30534e+08
	OP	522544	667863	791172	850783	826731
	OR	2.38506e+08	2.29299e+08	2.29273e+08	2.44344e+08	2.54972e+08
	OT	57064	181919	253710	354695	451384
	RE	166924	150225	144248	128568	108603
	VA	520359	476956	424035	377205	403862
	XX	2250	433	13857	51427	128632
Results
	DID of antibiotics in different route during 2011-2015
	EX	0.0079498	0.0123204	0.0177737	0.0262601	0.0313054
	IJ	3.65782	3.89982	3.93777	4.32183	4.66019
	OP	0.00906562	0.0123473	0.0150904	0.0167305	0.0167122
	OR	4.13784	4.23925	4.37303	4.80497	5.1542
	OT	0.000990004	0.00336329	0.00483912	0.006975	0.00912463
	RE	0.00289597	0.00277733	0.0027513	0.00252826	0.00219538
	VA	0.00902771	0.00881787	0.00808779	0.00741766	0.00816399
	XX	3.90353e-05	8.00523e-06	0.0002643	0.0010113	0.00260027
	总计	7.82562	8.1787	8.3596	9.18772	9.88449
	DID of antibiotics in different route during 2011-2015 (presented in IJ and ohters)
		2011	2012	2013	2014	2015
	IJ	3.65782	3.89982	3.93777	4.32183	4.66019
	others	4.1678	4.27888	4.42184	4.86589	5.2243

## Sheet: Sheet8
Data
	number of DDDs in different route in 2011&2015
	ATC-4	name	2011			2015
			DDDs	route	proportion	DDDs	route	proportion
	J01AA	Doxycycline	1.05529e+07	IJ	0.0450243	9.32056e+06	IJ	0.0407386
				OR	0.954976		OR	0.959261
		Guamecycline	0	OR		44065.5	OR	1
		Metacycline	162824	OR	1	421852	OR	1
		Minocycline	3.23227e+06	EX	0.0499966	1.55423e+06	EX	0.00718749
				OR	0.950003		OR	0.992813
		Tetracycline	750999	OR	1	398018	OR	1
		Tigecycline	138347	IJ	1	2960.94	IJ	1
		Oxytetracycline	2678.31	OR	1	36588.5	OR	1
	J01BA	Thiamphenicol	237187	OR	1	613675	OR	1
		Thiamphenicol Glycinate	62103.1	IJ	1	230620	IJ	1
		Chloramphenicol	11775.2	IJ	0.759657	24490.9	IJ	0.894039
				OR	0.240343		OR	0.105961
	J01CA	Azlocillin Sodium	183111	IJ	1	272004	IJ	1
		Amoxicillin	1.85093e+07	IJ	0.000629335	1.67013e+07	IJ	0.00258815
				OR	0.999371		OR	0.997412
		Ampicillin	218678	IJ	0.118951	580992	IJ	0.879721
				OR	0.881049		OR	0.120279
		Furbenicillin Sodium	4606.7	IJ	1	94485.3	IJ	1
		Sulbenicillin Sodium	726075	IJ	0.877684	459256	IJ	1
				XX	0.122316		XX	0
		Mezlocillin Sodium	623893	IJ	1	1.33345e+06	IJ	1
		Piperacillin Sodium	3093.64	IJ	1	18482.6	IJ	1
		Carbenicillin Sodium		IJ		3948.21	IJ	1
	J01CE	Benzathine penicillin	2.07141e+07	IJ	1	1.51372e+07	IJ	1
		Nafcillin Sodium	11274.5	IJ	0.844488	251164	IJ	0.827829
				OR	0.155512		OR	0.172171
		Procaine benzylpenicillin	11854.7	IJ	1	22541.8	IJ	1
		Penicillin G Potassium	10744	IJ	1	8351.09	IJ	1
		Penicillin G Sodium	1.52633e+06	IJ	1	2.49403e+06	IJ	1
		Penicillin V Potassium	21382.2	OR	1	130999	OR	1
	J01CF	Oxacillin Sodium	71907.3	IJ	1	220811	IJ	0.928075
				OR			OR	0.0719252
		Flucloxacillin Sodium	1.10415e+06	IJ	0.969776	890827	IJ	0.852232
				OR	0.0302244		OR	0.147768
		Lenampicillin		OR		50381.1	OR	1
		Cloxacillin Sodium		IJ		92624.6	IJ	1
	J01CG	Sulbactam Sodium	15071.4	IJ	1	66348.7	IJ	1
	J01CR	Amoxicillin and Flucloxacillin	402852	IJ	0.912241	616444	IJ	0.688671
				OR	0.0877586		OR	0.311329
		Amoxiciliin and Clavulanate Potassiu	1.83944e+07	IJ	0.0860084	1.46257e+07	IJ	0.00346973
				OR	0.913992		OR	0.0290217
		Amoxicillin and Sulbactam	632786	IJ	1	1.39669e+06	IJ	1
		Amoxicillin and Pivoxil Sulbactan	93832.8	OR	1	145495	OR	1
		Amoxicillin and Dicloxacillin	28283	OR	1	592950	OR	1
		Ampicillin and Probenecid	125809	OR	1	829949	OR	1
		Ampicillin Sodium and Cloxacillin sodium	2012.23	IJ	1	44870.6	IJ	1
		Ampicillin Sodium and Sulbactam Sodium	336343	IJ	1	867935	IJ	0.00192623
				OR	0		OR	1.91698e-06
		Mezlocillin Sodium and Sulbactam Sodium	2.12526e+06	IJ	1	1.32418e+06	IJ	1
		Piperacillin Sodium and Sulbactam Sodium	5.73812e+06	IJ	1	4.82212e+06	IJ	1
		Piperacilin Sodium and Tazobactam Sodium	7.69488e+07	IJ	1	5.29679e+07	IJ	1
		Sultamicillin	87928.1	OR	1	301557	OR	1
		Ticarcillin and Clavulanate Potassiu	76030	IJ	1	137538	IJ	1
	J01DA	Cefetamet Pivoxil	833214	OR	1	3.1237e+06	OR	1
	J01DB	Cefalexin	750595	OR	1	2.65152e+06	OR	1
		Cefalexin and Trimethoprin		OR	0	110981	OR	1
		Cefradine	2.42688e+06	IJ	0.143551	3.18001e+06	IJ	0.000882122
				OR	0.856449		OR	0.00577367
		Cefathiamidine	4.92997e+06	IJ	1	4.33382e+06	IJ	1
		Cefadroxil	801344	OR	1	1.58929e+06	OR	1
		Cefadroxil and Trimethoprim	15026	OR	1	138530	OR	1
		Cefalotin Sodium	52574.3	IJ	1	219219	IJ	1
		Cetrezole Sodium	2.99822e+06	IJ	1	2.64807e+06	IJ	1
		Cefazedone Sodium	63533.6	IJ	1	8642.13	IJ	1
		Cefazollin Sodium	3.77259e+06	IJ	1	4.02863e+06	IJ	1
	J01DC	Compound Cefaclor	1.61411e+06	OR	1	2.11596e+06	OR	1
		Cefprozil	1.0028e+07	OR	1	8.47294e+06	OR	1
		Cefuroxime Sodium	6.80111e+06	IJ	1	5.68893e+06	IJ	1
		Cefuroxime Axetil	2.01769e+07	OR	1	1.76459e+07	OR	1
		Cefaclor	1.21427e+07	OR	1	1.16346e+07	OR	1
		Cefmetazole Sodium	7.89083e+06	IJ	1	7.26776e+06	IJ	1
		Cefamandole Sodium	1.4657e+06	IJ	1	1.69863e+06	IJ	1
		Cefminox Sodium	3.08426e+06	IJ	1	4.85792e+06	IJ	1
		Cefonicide Sodium	616157	IJ	1	983592	IJ	1
		Cefotiam	3.47435e+06	IJ	1	3.0946e+06	IJ	1
		Cefoxitin Sodium	3.10967e+06	IJ	1	3.33037e+06	IJ	1
	J01DD	Latamoxef Sodium	1.45938e+06	IJ	1	667357	IJ	1
		Cefpodoxime Proxetil	2.37639e+06	OR	1	4.03288e+06	OR	1
		Ceftibuten		OR	0	4283.35	OR	1
		Cefdinir	1.3823e+07	OR	1	9.34341e+06	OR	1
		Cefodizime Sodium	3.04798e+06	IJ	1	4.62203e+06	IJ	1
		Cefmenoxime	3.07175e+06	IJ	1	3.77487e+06	IJ	1
		Cefixime	1.5116e+07	OR	1	1.29713e+07	OR	1
		Cefoperazone Sodium	144842	IJ	1	262390	IJ	1
		Cefoperazone Sodium and Sulbactam Sodium	5.47444e+06	IJ	1	3.99112e+06	IJ	1
		Cefoperazone Sodium and Tazobactam Sodium	3.30156e+06	IJ	1	3.0658e+06	IJ	1
		Cefpiramide Sodium	342541	IJ	1	1.50842e+06	IJ	1
		Ceftriaxone Sodium	3.00525e+06	IJ	1	4.61124e+06	IJ	1
		Ceftriaxone Sodium and Sulbactam Sodium	87897.9	IJ	1	33545	IJ	1
		Ceftriaxone Sodium and Tazobactam Sodium	1.0644e+06	IJ	1	797015	IJ	1
		Cefotaxime Sodium	1.24043e+06	IJ	1	1.26656e+06	IJ	1
		Cefotaxime Sodium and Sulbactam Sodium	683634	IJ	1	374969	IJ	1
		Ceftazidime	3.3035e+06	IJ	1	2.32072e+06	IJ	1
		Ceftazidime and Tazobactam Sodium	98034.5	IJ	1	54825.2	IJ	1
		Cefteram Pivoxil	676654	OR	1	1.34727e+06	OR	1
		Cefditoren Pivoxil	276962	OR	1	777479	OR	1
		Ceftizoxime Sodium	2.61862e+06	IJ	1	2.58385e+06	IJ	1
	J01DE	Flomoxef Sodium	195928	IJ	1	132274	IJ	1
		Cefepime	1.42259e+06	IJ	1	2.46124e+06	IJ	1
		Cefpirome	13243.6	IJ	1	224954	IJ	1
		Cefoselis	355586	IJ	1	269702	IJ	1
	J01DF	Aztreonam	1.23221e+06	IJ	1	3.0191e+06	IJ	1
	J01DH	Biapenem	1.33511e+06	IJ	1	286912	IJ	1
		Ertapenem Sodium	137373	IJ	1	34568.5	IJ	1
		Meropenem	2.95441e+06	IJ	1	1.45837e+06	IJ	1
		Panipenem and Betamipron	274815	IJ	1	293651	IJ	1
		Imipenem and Cilastatin	3.06934e+06	IJ	1	1.47983e+06	IJ	1
	J01DI	Faropenem Sodium	662651	OR	1	362185	OR	1
	J01EA	Trimethoprim	32139.7	IJ	0	41903.6	IJ	0.238518
				OR	1		OR	0.761482
	J01EB	Sulfaii Lamidum Crtstallinum	53.5662	EX	1	4524.86	EX	1
		Sulfamethoxazole, Sulfadiazine and Trimethoprim	34839.5	OR	1	34858.8	OR	1
	J01EC	Sulfamethoxazole and Trimethoprim	1.66347e+06	IJ	0.0071048	1.26684e+06	IJ	9.93419e-05
				OP	0		OP	3.17894e-05
				OR	0.992895		OR	0.999869
		Sulfamethoxazole	62940.3	OR	1	0	OR	1
		Sulfadiazine Sodium	3644.54	IJ	0.00066315	3997.49	IJ	0
				OR	0.999337		OR	1
	J01EE	Belladonna Sulfamethoxazole and Trimerhoprim	10174.1	OR	1	4607.56	OR	1
		Compound Sulfadiazine		OR	0	3122.48	OR	1
	J01FA	Azithromycin	2.2411e+07	IJ	0.129265	2.27587e+07	IJ	0.00845741
				OR	0.870735		OR	0.0398848
		Dirithroomycin	2.55468e+06	OR	1	3.67121e+06	OR	0.0642445
		Erythromycin	2.87214e+06	IJ	0.0844185	3.85761e+06	IJ	0.0529844
				OR	0.915486		OR	0.947015
				XX	1.22208e-06		XX	5.49156e-07
		Erythromycin ethylsuccinate	63643.8	OR	1	302603	OR	1
		Erythromycin Cyclocarbonate	755543	OR	1	1.00596e+06	OR	1
		Josamycin		OR	0	68113.7	OR	1
		Clarithromycin	3.27065e+07	OR	1	2.48868e+07	OR	1
		Roxithromycin	1.11605e+07	OR	1	1.4844e+07	OR	1
		Roxithromycin And Ambroxol Hydrochloride	287511	OR	1	67985.1	OR	1
		Spiramycin		OR	0	210719	OR	1
		Mekeumycin		OR	0	12430.9	OR	1
		Midecamycin	59991.3	OR	1	424456	OR	1
		Erythromycin Estolate	93336.6	OR	1	124209	OR	1
		Spiramycin	15247.1	OR	1	189549	OR	1
		Acetylspiramycin	343776	OR	1	438557	OR	1
	J01FF	Clindamycin	1.17445e+06	IJ	0.967422	2.05692e+06	IJ	0.973479
				OR	0.0325782		OR	0.0265209
		Clindamycin Palmitate Hydrochloride	2.30471e+06	OR	1	1.32908e+06	OR
		Lincomycin	59036.8	IJ	1	163988	IJ	161646
				OR	0		OR	2681.82
	J01FG	Kitasamycin	31071.4	IJ	1	73167.1	IJ	1
		Acetylkitasamycin	147740	OR	1	225673	OR	1
	J01GA	Streptomycin	374239	IJ	1	557188	IJ	1
	J01GB	Amikacin	648070	IJ	1	639224	IJ	1
		Amikacini Sulfatis	69999.3	IJ	1	0	IJ	1
		Kanamycin	19639.1	IJ	1	8704.63	IJ	1
		Netilmicin	6130.73	IJ	1	74538.2	IJ	1
		Gentamicin	3.0123e+06	IJ	0.929342	4.39437e+06	IJ	1
				OR	0.0706579		OR	1
		Tobramycin	66662.5	IJ	1	87978	IJ	1
		Sisomicin		IJ	0	7379.76	IJ	1
		Micronomicin	49450.3	IJ	1	25341.2	IJ	0.180673
				OR	0		OR	0.819327
		Etimicin	3.26471e+06	IJ	1	3.14598e+06	IJ	1
		Isepamicin	245526	IJ	1	511020	IJ	1
	J01MA	Antofloxacin	371253	OR	1	362271	OR	1
		Balofloxacin		OR	0	362471	OR	1
		Fleroxacin	35174.8	IJ	0.173991	553195	IJ	0.473096
				OR	0.826009		OR	0.526904
		Ciprofloxacin	1.20662e+06	IJ	0.382416	2.04395e+06	IJ	0.356597
				OR	0.325252		OR	0.430065
				VA	0.292332		VA	0.213338
		Gemifloxacin		OR	0	160449	OR	1
		Catifloxacin	868680	IJ	0.00942835	2.86185e+06	IJ	0.177915
				OP	0.8779		OP	0.172875
				OR	0.112672		OR	0.64921
		Lomefloxacin	20052.5	IJ	0.55929	1.40905e+06	IJ	0.197727
				OR	0.44071		OR	0.802273
		Moxifloxacin	1.07116e+07	IJ	0.288673	9.54639e+06	IJ	0.168499
				OR	0.711327		OR	0.831501
		Nadifloxacin	24694	EX	1	9871.88	EX	1
		Norfloxacin	1.23822e+06	IJ	0	1.94892e+06	IJ	0.00222376
				OR	1		OR	0.997776
		Pazufloxacin	164175	IJ	1	810363	IJ	1
				OP	0		OP	0
		Pefoxacin	95438.2	EX	0	63653	EX	0.0334307
				IJ	1		IJ	0.901622
				OR	0		OR	0.0649477
		Prulifloxacin		OR	0	3.66188e+06	OR	1
		Sparfloxacin	63786.9	OR	1	14197.7	OR	1
		Tosufloxacin	93428.2	OR	1	1.37791e+06	OR	1
		Rufloxacin Hydrochloride		OR	0	526802	OR	1
		Ofloxacin	70798	IJ	0.141629	367195	IJ	148448
				OR	0.858371		OR	219507
		Enoxacin	206348	EX	0.0908457	955148	EX	3066.4
				IJ	0.612695		IJ	726687
				OR	0.325956		OR	227371
		Levofloxacin	4.01184e+07	EX	2.88404e-05	2.36532e+07	EX	4.37742e-05
				IJ	0.338246		IJ	0.388284
				OR	0.649671		OR	0.609315
				OT	0.0120538		OT	0.00235654
	J01XA	Norvancomycin	223999	IJ	1	295452	IJ	1
		Teicoplanin	699661	IJ	1	537534	IJ	1
		Vancomycin	957353	IJ	1	563733	IJ	1
	J01XB	Colistin	92549.8	OR	1	20157.9	OR	1
	J01XC	Sodium Fusidate	1.72028e+06	EX	0.974346	967207	EX	0.470217
				IJ	0.0255546		IJ	0.412316
				OP	0.351513		OP	0.0607007
				OR	0		OR	0.056767
	J01XD	Ornidazole	1.20916e+07	IJ	0.431685	1.26543e+07	IJ	6.29446e+06
				OR	0.568315		OR	6.38603e+06
		Metronidazole	1.65522e+06	IJ	1	1.80338e+06	IJ	1
		Morinidazole	19975.5	IJ	1	0	IJ	1
		Tinidazole	441822	IJ	1	1.05758e+06	IJ	1
		Levornidazole	463258	IJ	1	43099.1	IJ	1
	J01XE	Nitrofurantoin	650026	OR	1	747223	OR	1
				XX	0		XX	0
		Furazolidone	1.83086e+06	OR	1	555452	OR	1
				XX	0		XX	0
	J01XX	Daptomycin	26313.2	IJ	1	499857	IJ	1
		Spectinomycin	93451.1	IJ	0.63397	5358.91	IJ	1
				VA	0.36603		VA	0
		Linezolid	353206	IJ	0.708432	3.79768e+06	IJ	1
				OR	0.291568		OR	0
		Fosfomycin	807056	IJ	0.293777	799143	IJ	267660
				OR	0.70586		OR	30839.2
				XX	0.146378		XX	2296.88
		Fosfomycin Calcium	91493.7	OR	1	24251.1	OR	1
		Fosfomycin Calcium and Trimethoprim	95022.4	OR	1	108880	OR	1
		Methenamine	943382	EX	0.0018194	921308	EX	0.015298
				OR	0.998181		OR	0.984702
result
		antibiotics which accounted for 90% utilization in 2011&2015
		antibiotics which accounted for 90% utilization in 2011						antibiotics which accounted for 90% utilization in 2015
		drug name	DDDs	DID	proportion	IJ proportion		drug name	DDDs	DID	proportion	IJ proportion
		Piperacilin Sodium and Tazobactam Sodium	5.29679e+07	0.918941	0.11744	1		Piperacilin Sodium and Tazobactam Sodium	7.69488e+07	1.5555	0.157368	1
		Clarithromycin	2.48868e+07	0.431761	0.0524436	0		Levofloxacin	4.01184e+07	0.810985	0.0820463	0.338246
		Levofloxacin	2.36532e+07	0.410359	0.0551788	0		Clarithromycin	3.27065e+07	0.661154	0.066888	0
		Azithromycin	2.27587e+07	0.39484	0.0504604	0.00845741		Azithromycin	2.2411e+07	0.453034	0.0458328	0.129265
		Cefuroxime Axetil	1.76459e+07	0.306138	0.0391243	0		Benzathine penicillin	2.07141e+07	0.418731	0.0423624	1
		Amoxicillin	1.67013e+07	0.289751	0.03703	0.00258815		Cefuroxime Axetil	2.01769e+07	0.407871	0.0412638	0
		Benzathine penicillin	1.51372e+07	0.262616	0.0335621	1		Amoxicillin	1.85093e+07	0.37416	0.0378533	0.000629335
		Roxithromycin	1.4844e+07	0.257528	0.0329119	0		Amoxiciliin and Clavulanate Potassiu	1.83944e+07	0.371839	0.0376184	0.0860084
		Amoxiciliin and Clavulanate Potassiu	1.46257e+07	0.253741	0.0324279	0.00346973		Cefixime	1.5116e+07	0.305567	0.0309138	0
		Cefixime	1.29713e+07	0.225038	0.0287598	0		Cefdinir	1.3823e+07	0.279429	0.0282695	0
		Ornidazole	1.26543e+07	0.21954	0.028057	0.6295		Cefaclor	1.21427e+07	0.245462	0.024833	0
		Cefaclor	1.16346e+07	0.201849	0.0257961	0		Ornidazole	1.20916e+07	0.244429	0.0247286	0.432067
		Moxifloxacin	9.54639e+06	0.16562	0.0211662	0.168499		Roxithromycin	1.11605e+07	0.225607	0.0228243	0
		Cefdinir	9.34341e+06	0.162099	0.0207162	0		Moxifloxacin	1.07116e+07	0.216532	0.0219062	1
		Doxycycline	9.32056e+06	0.161703	0.0206655	0.0407386		Doxycycline	1.05529e+07	0.213325	0.0215818	0.288673
		Cefprozil	8.47294e+06	0.146997	0.0187861	0		Cefprozil	1.0028e+07	0.202715	0.0205084	0.0450243
		Cefmetazole Sodium	7.26776e+06	0.126089	0.016114	1		Cefmetazole Sodium	7.89083e+06	0.159511	0.0161375	0
		Cefuroxime Sodium	5.68893e+06	0.0986973	0.0126135	1		Cefuroxime Sodium	6.80111e+06	0.137483	0.0139089	0.999999
		Cefuroxime Sodium	4.85792e+06	0.0842802	0.010771	1		Cefuroxime Sodium	5.73812e+06	0.115995	0.011735	0.999999
		Cefuroxime Sodium	4.82212e+06	0.083659	0.0106916	1		Cefoperazone Sodium and Sulbactam Sodium	5.47444e+06	0.110665	0.0111958	0.999999
		Cefodizime Sodium	4.62203e+06	0.0801877	0.0102479	1		Cefathiamidine	4.92997e+06	0.0996583	0.0100823	0.999999
		Ceftriaxone Sodium	4.61124e+06	0.0800005	0.010224	1		Cefazollin Sodium	3.77259e+06	0.0762621	0.00771533	0.999999
		Gentamicin	4.39437e+06	0.076238	0.00974316	1		Cefotiam	3.47435e+06	0.0702332	0.0071054	0
		Cefathiamidine	4.33382e+06	0.0751874	0.00960891	1		Ceftazidime	3.3035e+06	0.0667795	0.00675599	0.945192
		Cefpodoxime Proxetil	4.03288e+06	0.0699665	0.00894168	0		Cefoperazone Sodium and Tazobactam Sodium	3.30156e+06	0.0667402	0.00675202	0.000417094
		Cefazollin Sodium	4.02863e+06	0.0698928	0.00893225	1		Etimicin	3.26471e+06	0.0659954	0.00667666	0.999999
		Cefoperazone Sodium and Sulbactam Sodium	3.99112e+06	0.069242	0.00884908	1		Minocycline	3.23227e+06	0.0653395	0.00661031	0.999999
		Erythromycin	3.85761e+06	0.0669257	0.00855306	0.0529844		Cefoxitin Sodium	3.10967e+06	0.0628613	0.00635959	0.999999
		Linezolid	3.79768e+06	0.0658859	0.00842018	1		Cefminox Sodium	3.08426e+06	0.0623476	0.00630762	0.999999
		Cefixime	3.77487e+06	0.0654902	0.0083696	1		Cefixime	3.07175e+06	0.0620947	0.00628203	0.999999
		Dirithroomycin	3.67121e+06	0.0636919	0.00813978	0		Imipenem and Cilastatin	3.06934e+06	0.0620461	0.00627711	0.999999
		Prulifloxacin	3.66188e+06	0.06353	0.0081191	0		Cefodizime Sodium	3.04798e+06	0.0616143	0.00623343	0
		Cefoxitin Sodium	3.33037e+06	0.0577787	0.00738408	1		Gentamicin	3.0123e+06	0.060893	0.00616046	0.999999
		Cefoxitin Sodium	3.18001e+06	0.0551699	0.00705068	0.000882122		Ceftriaxone Sodium	3.00525e+06	0.0607505	0.00614604	0.999999
		Etimicin	3.14598e+06	0.0545797	0.00697525	1		Cetrezole Sodium	2.99822e+06	0.0606083	0.00613165	0.999999
		Cefetamet Pivoxil	3.1237e+06	0.0541931	0.00692584	0		Meropenem	2.95441e+06	0.0597227	0.00604206	0.999999
		Cefotiam	3.0946e+06	0.0536883	0.00686133	1		Erythromycin	2.87214e+06	0.0580597	0.00587382	0.999999
		Cefoperazone Sodium and Tazobactam Sodium	3.0658e+06	0.0531886	0.00679747	1		Ceftizoxime Sodium	2.61862e+06	0.0529349	0.00535535	0.929342
		Aztreonam	3.0191e+06	0.0523783	0.00669392	1		Dirithroomycin	2.55468e+06	0.0516422	0.00522457	0.999999
		Catifloxacin	2.86185e+06	0.0496503	0.00634527	0.177915		Cefoxitin Sodium	2.42688e+06	0.0490589	0.00496322	0.999999
		Cefalexin	2.65152e+06	0.0460012	0.00587892	0		Cefpodoxime Proxetil	2.37639e+06	0.0480381	0.00485995	0.999999
		Cetrezole Sodium	2.64807e+06	0.0459414	0.00587128	1		Clindamycin Palmitate Hydrochloride	2.30471e+06	0.0465892	0.00471336	0.0844265
		Ceftizoxime Sodium	2.58385e+06	0.0448273	0.0057289	1		Mezlocillin Sodium and Sulbactam Sodium	2.12526e+06	0.0429617	0.00434637	0.999999
		Penicillin G Potassium	2.49403e+06	0.0432689	0.00552974	1
		Cefepime	2.46124e+06	0.0427001	0.00545704	1
		Ceftazidime	2.32072e+06	0.0402622	0.00514548	1
		Compound Cefaclor	2.11596e+06	0.0367098	0.00469149	0
		Clindamycin	2.05692e+06	0.0356855	0.00456058	0.973479
		Ciprofloxacin	2.04395e+06	0.0354605	0.00453183	0.356597
		Norfloxacin	1.94892e+06	0.0338118	0.00432113	0.00222376
		Metronidazole	1.80338e+06	0.0312869	0.00399844	1
		Cefamandole Sodium	1.69863e+06	0.0294696	0.00376619	1
		Cefadroxil	1.58929e+06	0.0275727	0.00352377	0
		Minocycline	1.55423e+06	0.0269644	0.00344603	0
		Minocycline	1.50842e+06	0.0261697	0.00334447	1
		Imipenem and Cilastatin	1.47983e+06	0.0256737	0.00328108	1
		Meropenem	1.45837e+06	0.0253012	0.00323348	1
		Lomefloxacin	1.40905e+06	0.0244455	0.00312412	0.197727

## Sheet: Sheet9
Data
	J01FA01-DDDs
	2011	2012	2013	2014	2015
	3.64195e+06	3.09142e+06	3.23091e+06	3.04885e+06	2.68092e+06
Results
	J01FA01-DID
	2011	2012	2013	2014	2015
	0.0631842	0.0571536	0.0616245	0.059955	0.0541943
	Quality Indicators
	J01 DID	J01C DID	J01D DID	J01F DID	J01M DID	J01CE %(小数形式)	J01CR %	J01DD+DE %	J01MA %	J01B/N			J01SV	J01MSV
2011	7.96892	2.00609	2.63451	1.25252	0.884321	0.0377127	0.17094	0.128094	0.110971	0.899304		2011-2012	0.0051115	-0.069237
2012	8.33819	2.28344	2.65272	1.30272	0.832955	0.0379216	0.194134	0.116406	0.0998964	0.899304		2012-2013	-0.0543489	-0.0864835
2013	8.51397	2.27776	2.70901	1.31131	0.868989	0.0423797	0.183285	0.11894	0.102066	0.784853		2013-2014	-0.0262262	-0.0269619
2014	9.35051	2.56372	2.95729	1.41384	0.958045	0.0416429	0.18994	0.118799	0.102459	0.78225		2014-2015	-0.0349587	-0.086057
2015	10.0785	2.86085	3.07708	1.48216	1.05959	0.0425891	0.2003	0.120646	0.105134	0.784416
公式
	J01_DID: consumption of antibacterials for systemic use (J01) expressed in DID;
	J01C_DID: consumption of penicillins (J01C) expressed in DID;
	J01D_DID: consumption of cephalosporins (J01D) expressed in DID;
	J01F_DID: consumption of macrolides, lincosamides and streptogramins (J01F) expressed in DID;
	J01M_DID: consumption of quinolones (J01M) expressed in DID;
	J01CE_%: consumption of β-lactamase-sensitive penicillins (J01CE) expressed as a percentage;
	J01CR_%: consumption of combinations of penicillins, including β-lactamase inhibitors (J01CR) expressed as a percentage;
	J01DD+DE_%: consumption of third- and fourth-generation cephalosporins [J01(DD+DE)] expressed as a percentage;
	J01MA_%: consumption of fluoroquinolones (J01MA) expressed as percentage;
	J01_B/N: ratio of the consumption of broad-{J01[CR+DC+DD+(F-FA01)]}to the consumption of narrow-spectrum penicillins, cephalosporins and macrolides [J01(CE+DB+FA01);
	J01_SV: Seasonal variation of the total antibiotic consumption (J01) of a 12-month period starting in July and ending the following June, expressed as percentage: [(DDD (winter quarters)/DDD (summer quarters)-1] x 100;
	J01M_SV: Seasonal variation of quinolone consumption (J01M) of a 12-month period starting in July and ending the following June, expressed as percentage: [(DDD (winter quarters)/DDD (summer quarters)-1] x 100.
